# Supplementary material for: Poly[[hexa­aqua­tris­[μ2-2,5-dihy­droxy-1,4-benzoquinona­to(2−)]diholmium(III)] octa­deca­hydrate]
Source: Acta Crystallogr Sect E Struct Rep Online. 2010 Sep 25;66(Pt 10):m1300. doi: 10.1107/S1600536810028989 (PMC2983139; doi:10.1107/S1600536810028989)
Supplement: Supplementary file 1 [file e-66-m1300-sup1.cif]

##############################################################################
###                                                                        ###
###        Electronic paper (Acta Crystallographica Section E)             ###
###                                                                        ###
##############################################################################
#                                                                            #
# This CIF contains the data in a paper accepted for publication in Acta     #
# Crystallographica Section E. It conforms to the requirements of Notes      #
# for Authors for Section E, and has been peer reviewed under the auspices   #
# of the IUCr Commission on Journals.                                        #
#                                                                            #
# Full details of the Crystallographic Information File format               #
# are given in the paper "The Crystallographic Information File (CIF):       #
# a New Standard Archive File for Crystallography" by S. R. Hall, F. H.      #
# Allen and I. D. Brown [Acta Cryst. (1991), A47, 655-685].                  #
#                                                                            #
# The current version of the core CIF dictionary is obtainable from          #
# ftp://ftp.iucr.org/pub/cif_core.dic. The current version number is 2.4.    #
#                                                                            #
# Software is freely available for graphical display of the structure(s) in  #
# this CIF.  For information consult the CIF home page http://www.iucr.org/  #
# cif/home.html                                                              #
#                                                                            #
# This file may be used for bona fide research purposes within the           #
# scientific community so long as proper attribution is given to the journal # 
# article from which it was obtained.                                        #
#                                                                            #
##############################################################################
                                             
data_global
_audit_creation_method     'by CrystalStructure 3.8'
_journal_date_recd_electronic     2010-07-07
_journal_date_accepted     2010-07-20
_journal_name_full     'Acta Crystallographica, Section E'
_journal_year     2010
_journal_volume     66
_journal_issue     10
_journal_page_first     m1300
_journal_page_last     m1300
_journal_paper_category     QM
_journal_coeditor_code     TK2691
_publ_contact_author_name     'Professor S. Ohkoshi'
_publ_contact_author_address
;
Department of Chemistry, School of Science, The University of Tokyo
7-3-1 Hongo, Bunkyo-ku, Tokyo 113-0033, Japan
;
_publ_contact_author_email     ohkoshi@chem.s.u-tokyo.ac.jp
_publ_contact_author_fax     '+81-3-5841-1896'
_publ_contact_author_phone     '+81-3-5841-4331'
_publ_section_title
;
Poly[[hexaaquatris[\m~2~-2,5-dihydroxy-1,4-benzoquinonato(2-)]diholmium(III)]
octadecahydrate]
;
loop_
    _publ_author_name
    _publ_author_address
    'Nakabayashi, Koji'
;
Department of Chemistry
School of Science
University of Tokyo
7-3-1 Hongo
Bunkyo-Ku
Tokyo 113-0033
Japan
;
    'Ohkoshi, Shin-ichi'
;
Department of Chemistry
School of Science
University of Tokyo
7-3-1 Hongo
Bunkyo-Ku
Tokyo 113-0033
Japan
;
data_I
_chemical_name_systematic
;
Poly[[hexaaquatris[\m~2~-2,5-dihydroxy-1,4-benzoquinonato(2-)]diholmium(III)]
octadecahydrate]
;
_chemical_formula_moiety     'C18 H18 Ho2 O18, 18(H2 O)'
_chemical_formula_sum     'C18 H54 Ho2 O36 '
_chemical_formula_iupac     '[Ho2 (C6 H2 O4)3 (H2 O)6], 18H2 O'
_chemical_formula_weight     1176.46
_chemical_melting_point     ?
_symmetry_cell_setting     trigonal
_symmetry_space_group_name_H-M     'R -3'
_symmetry_space_group_name_Hall     '-R 3'
loop_
    _symmetry_equiv_pos_site_id
    _symmetry_equiv_pos_as_xyz
    1 '+X,+Y,+Z'
    2 '-Y,+X-Y,+Z'
    3 '-X+Y,-X,+Z'
    4 '-X,-Y,-Z'
    5 '+Y,-X+Y,-Z'
    6 '+X-Y,+X,-Z'
    7 '2/3+X,1/3+Y,1/3+Z'
    8 '2/3-Y,1/3+X-Y,1/3+Z'
    9 '2/3-X+Y,1/3-X,1/3+Z'
    10 '2/3-X,1/3-Y,1/3-Z'
    11 '2/3+Y,1/3-X+Y,1/3-Z'
    12 '2/3+X-Y,1/3+X,1/3-Z'
    13 '1/3+X,2/3+Y,2/3+Z'
    14 '1/3-Y,2/3+X-Y,2/3+Z'
    15 '1/3-X+Y,2/3-X,2/3+Z'
    16 '1/3-X,2/3-Y,2/3-Z'
    17 '1/3+Y,2/3-X+Y,2/3-Z'
    18 '1/3+X-Y,2/3+X,2/3-Z'
_cell_length_a     14.1407(3)
_cell_length_b     14.1407(3)
_cell_length_c     18.0629(5)
_cell_angle_alpha     90.0000
_cell_angle_beta     90.0000
_cell_angle_gamma     120.0000
_cell_volume     3127.93(12)
_cell_formula_units_Z     3
_cell_measurement_reflns_used     9640
_cell_measurement_theta_min     3.4
_cell_measurement_theta_max     27.5
_cell_measurement_temperature     90(2)
_exptl_crystal_description     'platelet'
_exptl_crystal_colour     'red'
_exptl_crystal_size_max     0.10
_exptl_crystal_size_mid     0.10
_exptl_crystal_size_min     0.04
_exptl_crystal_density_diffrn     1.796
_exptl_crystal_density_meas     ?
_exptl_crystal_density_method     'not measured'
_exptl_crystal_F_000     1608.00
_exptl_absorpt_coefficient_mu     3.878
_exptl_absorpt_correction_type     multi-scan
_exptl_absorpt_process_details
;
(ABSCOR; Higashi, 1995)
;
_exptl_absorpt_correction_T_min     0.704
_exptl_absorpt_correction_T_max     0.856
_diffrn_ambient_temperature     90(2)
_diffrn_radiation_type     'Mo K\a'
_diffrn_radiation_wavelength     0.71075
_diffrn_measurement_device_type     'Rigaku R-AXIS RAPID'
_diffrn_measurement_method     \w
_diffrn_detector_area_resol_mean     10.00
_diffrn_reflns_number     11262
_diffrn_reflns_av_R_equivalents     0.025
_diffrn_reflns_theta_max     27.47
_diffrn_reflns_theta_full     27.47
_diffrn_measured_fraction_theta_max     0.998
_diffrn_measured_fraction_theta_full     0.998
_diffrn_reflns_limit_h_min     -18
_diffrn_reflns_limit_h_max     18
_diffrn_reflns_limit_k_min     -18
_diffrn_reflns_limit_k_max     18
_diffrn_reflns_limit_l_min     -23
_diffrn_reflns_limit_l_max     23
_refine_special_details
;
Refinement was performed using all reflections. The weighted <i>R</i>-factor
(<i>wR</i>) and goodness of fit (<i>S</i>) are based on <i>F</i>^2^.
<i>R</i>-factor (gt) are based on <i>F</i>. The threshold expression of
<i>F</i>^2^ > 2.0 \s(<i>F</i>^2^) is used only for calculating <i>R</i>-factor
(gt).
;
_reflns_number_total     1594
_reflns_number_gt     1525
_reflns_threshold_expression     F^2^>2\s(F^2^)
_refine_ls_structure_factor_coef     Fsqd
_refine_ls_R_factor_gt     0.0225
_refine_ls_wR_factor_ref     0.0631
_refine_ls_goodness_of_fit_ref     1.227
_refine_ls_number_reflns     1594
_refine_ls_number_parameters     86
_refine_ls_hydrogen_treatment     constr
_refine_ls_weighting_scheme     calc
_refine_ls_weighting_details
           'w = 1/[\s^2^(Fo^2^)+(0.0248P)^2^+19.9950P] where P=(Fo^2^+2Fc^2^)/3'
_refine_ls_shift/su_max     0.0020
_refine_diff_density_max     0.65
_refine_diff_density_min     -0.30
_refine_ls_extinction_method     none
_refine_ls_extinction_coef     ?
loop_
    _atom_type_symbol
    _atom_type_description
    _atom_type_scat_dispersion_real
    _atom_type_scat_dispersion_imag
    _atom_type_scat_source
    'Ho' 'Ho' -0.218 4.678
;
International Tables for Crystallography
(1992, Vol. C, Tables 4.2.6.8 and 6.1.1.4)
;
    'C' 'C' 0.003 0.002
;
International Tables for Crystallography
(1992, Vol. C, Tables 4.2.6.8 and 6.1.1.4)
;
    'H' 'H' 0.000 0.000
;
International Tables for Crystallography
(1992, Vol. C, Table 6.1.1.4)
;
    'O' 'O' 0.011 0.006
;
International Tables for Crystallography
(1992, Vol. C, Tables 4.2.6.8 and 6.1.1.4)
;
_computing_data_collection     'PROCESS-AUTO (Rigaku, 1998)'
_computing_cell_refinement     'PROCESS-AUTO (Rigaku, 1998)'
_computing_data_reduction     'CrystalStructure (Rigaku, 2007)'
_computing_structure_solution     'SHELXS97 (Sheldrick, 2008)'
_computing_structure_refinement     'SHELXL97 (Sheldrick, 2008)'
_computing_molecular_graphics
;
ORTEP-3 (Farrugia, 1997) and PyMOL (DeLano, 2007)
;
_computing_publication_material     'CrystalStructure (Rigaku, 2007)'
loop_
    _atom_site_type_symbol
    _atom_site_label
    _atom_site_fract_x
    _atom_site_fract_y
    _atom_site_fract_z
    _atom_site_U_iso_or_equiv
    _atom_site_adp_type
    _atom_site_calc_flag
    _atom_site_refinement_flags
    _atom_site_occupancy
    _atom_site_disorder_assembly
    _atom_site_disorder_group
    Ho Ho1 0.0000 0.0000 0.754297(13) 0.01802(8) Uani d S 1.00 . .
    O O1 -0.1198(2) -0.12391(19) 0.66415(13) 0.0270(5) Uani d . 1.00 . .
    O O2 -0.00678(19) -0.17736(19) 0.75023(13) 0.0252(4) Uani d . 1.00 . .
    O O3 0.1248(2) -0.0026(2) 0.84201(15) 0.0366(6) Uani d . 1.00 . .
    O O4 0.1390(2) -0.1541(2) 0.93023(18) 0.0481(7) Uani d . 1.00 . .
    O O5 0.2672(2) 0.1817(2) 0.92192(19) 0.0508(7) Uani d . 1.00 . .
    O O6 -0.1882(2) -0.0598(2) 0.54192(17) 0.0474(7) Uani d . 1.00 . .
    C C1 -0.1492(2) -0.2252(2) 0.66312(19) 0.0246(6) Uani d . 1.00 . .
    C C3 -0.2332(2) -0.3039(2) 0.6206(2) 0.0283(7) Uani d . 1.00 . .
    C C2 -0.0802(2) -0.2555(2) 0.71218(18) 0.0237(6) Uani d . 1.00 . .
    H H3 -0.2770 -0.2850 0.5912 0.034 Uiso c R 1.00 . .
loop_
    _atom_site_aniso_label
    _atom_site_aniso_U_11
    _atom_site_aniso_U_22
    _atom_site_aniso_U_33
    _atom_site_aniso_U_12
    _atom_site_aniso_U_13
    _atom_site_aniso_U_23
    Ho1 0.01630(11) 0.01630(11) 0.02146(14) 0.00815(5) 0.0000 0.0000
    O1 0.0310(13) 0.0178(11) 0.0320(12) 0.0121(10) -0.0067(9) -0.0020(9)
    O2 0.0240(11) 0.0194(11) 0.0316(12) 0.0103(9) -0.0047(9) -0.0032(9)
    O3 0.0363(14) 0.0309(14) 0.0405(14) 0.0154(12) -0.0164(11) -0.0020(11)
    O4 0.0455(18) 0.0513(18) 0.0552(18) 0.0299(15) -0.0062(14) 0.0051(15)
    O5 0.0490(18) 0.0453(18) 0.0558(19) 0.0218(15) -0.0121(15) -0.0078(14)
    O6 0.0528(19) 0.0470(18) 0.0418(16) 0.0244(15) -0.0105(13) 0.0015(13)
    C1 0.0241(16) 0.0227(15) 0.0271(15) 0.0116(13) 0.0016(12) 0.0014(12)
    C3 0.0274(17) 0.0235(17) 0.0334(17) 0.0122(14) -0.0049(13) 0.0001(13)
    C2 0.0228(15) 0.0236(16) 0.0241(15) 0.0111(13) 0.0019(12) 0.0005(12)
_geom_special_details
;
loop_
_Bond lengths and angles
 Ho1 -       Distance       Angles
 O1_$1     2.3715 (0.0023)
 O1        2.3715 (0.0024)   78.04 (0.09)
 O1_$2     2.3715 (0.0023)   78.05 (0.09)  78.05 (0.09)
 O3_$2     2.3851 (0.0025)  138.54 (0.09)  85.02 (0.10) 134.88 (0.09)
 O3_$1     2.3851 (0.0025)  134.88 (0.09) 138.54 (0.09)  85.02 (0.10)  80.68
 (0.11)
 O3        2.3852 (0.0025)   85.02 (0.10) 134.88 (0.09) 138.54 (0.09)  80.68
 (0.11)  80.68 (0.11)
 O2_$1     2.4626 (0.0024)   65.01 (0.08) 134.82 (0.08)  69.90 (0.08) 140.07
 (0.09)  69.92 (0.09)  68.65 (0.09)
 O2        2.4626 (0.0023)   69.90 (0.08)  65.01 (0.08) 134.82 (0.08)  68.65
 (0.09) 140.07 (0.09)  69.92 (0.08) 119.91 (0.01)
 O2_$2     2.4626 (0.0023)  134.82 (0.08)  69.90 (0.08)  65.01 (0.08)  69.92
 (0.08)  68.65 (0.09) 140.07 (0.09) 119.91 (0.01)
               Ho1 -         O1_$1         O1            O1_$2         O3_$2
      O3_$1         O3            O2_$1
 O1 -        Distance       Angles
 C1        1.2764 (0.0041)
 Ho1       2.3715 (0.0023)  123.38 (0.21)
               O1 -          C1
 O2 -        Distance       Angles
 C2        1.2739 (0.0041)
 Ho1       2.4626 (0.0023)  119.92 (0.21)
               O2 -          C2
 O3 -        Distance       Angles
 Ho1       2.3852 (0.0025)
               O3 -
 C1 -        Distance       Angles
 O1        1.2764 (0.0041)
 C3        1.3846 (0.0049)  125.21 (0.32)
 C2        1.5290 (0.0046)  114.26 (0.29) 120.50 (0.30)
               C1 -          O1            C3
 C3 -        Distance       Angles
 C1        1.3846 (0.0049)
 C2_$3     1.3982 (0.0048)  119.67 (0.32)
 H3        0.9500           120.16        120.16
               C3 -          C1            C2_$3
 C2 -        Distance       Angles
 O2        1.2739 (0.0041)
 C3_$3     1.3982 (0.0048)  124.89 (0.31)
 C1        1.5290 (0.0046)  115.30 (0.29) 119.80 (0.30)
               C2 -          O2            C3_$3
;
loop_
    _geom_bond_atom_site_label_1
    _geom_bond_atom_site_label_2
    _geom_bond_site_symmetry_1
    _geom_bond_site_symmetry_2
    _geom_bond_distance
    _geom_bond_publ_flag
    Ho1 O1 . . 2.371(2) yes
    Ho1 O1 . 2_555 2.371(2) no
    Ho1 O1 . 3_555 2.371(2) no
    Ho1 O2 . . 2.463(2) yes
    Ho1 O2 . 2_555 2.4625(19) no
    Ho1 O2 . 3_555 2.463(3) no
    Ho1 O3 . . 2.385(3) yes
    Ho1 O3 . 2_555 2.385(3) no
    Ho1 O3 . 3_555 2.385(2) no
    O1 C1 . . 1.276(4) no
    O2 C2 . . 1.274(3) no
    C1 C3 . . 1.385(4) no
    C1 C2 . . 1.529(6) no
    C3 C2 . 10_446 1.398(5) no
    C3 H3 . . 0.950 no
loop_
    _geom_contact_atom_site_label_1
    _geom_contact_atom_site_label_2
    _geom_contact_distance
    _geom_contact_site_symmetry_1
    _geom_contact_site_symmetry_2
    _geom_contact_publ_flag
    Ho1 C1 3.253(3) . . ?
    Ho1 C1 3.253(3) . 2_555 ?
    Ho1 C1 3.253(4) . 3_555 ?
    Ho1 C2 3.289(3) . . ?
    Ho1 C2 3.289(2) . 2_555 ?
    Ho1 C2 3.289(4) . 3_555 ?
    O1 O1 2.986(3) . 2_555 ?
    O1 O1 2.986(3) . 3_555 ?
    O1 O2 2.599(4) . . ?
    O1 O2 2.770(4) . 3_555 ?
    O1 O3 3.214(3) . 3_555 ?
    O1 O4 3.464(4) . 18_446 ?
    O1 O6 2.740(4) . . ?
    O1 O6 3.390(4) . 2_555 ?
    O1 C1 3.592(5) . 3_555 ?
    O1 C3 2.363(3) . . ?
    O1 C2 2.360(5) . . ?
    O1 C2 3.458(5) . 3_555 ?
    O2 O1 2.599(4) . . ?
    O2 O1 2.770(3) . 2_555 ?
    O2 O3 2.778(3) . . ?
    O2 O3 2.734(4) . 3_555 ?
    O2 O4 2.868(5) . 16_546 ?
    O2 O5 3.325(4) . 3_555 ?
    O2 C1 2.372(4) . . ?
    O2 C3 2.370(4) . 10_446 ?
    O3 O1 3.214(3) . 2_555 ?
    O3 O2 2.778(3) . . ?
    O3 O2 2.734(3) . 2_555 ?
    O3 O3 3.088(5) . 2_555 ?
    O3 O3 3.088(4) . 3_555 ?
    O3 O4 2.757(5) . . ?
    O3 O5 2.772(3) . . ?
    O3 C1 3.481(4) . 2_555 ?
    O3 C2 3.254(3) . 2_555 ?
    O4 O1 3.464(5) . 17_546 ?
    O4 O2 2.868(5) . 16_546 ?
    O4 O3 2.757(5) . . ?
    O4 O5 2.753(4) . 3_555 ?
    O4 O5 2.802(4) . 5_557 ?
    O4 C2 3.499(5) . 16_546 ?
    O5 O2 3.325(4) . 2_555 ?
    O5 O3 2.772(3) . . ?
    O5 O4 2.753(6) . 2_555 ?
    O5 O4 2.802(4) . 6_557 ?
    O5 O6 2.728(4) . 7_555 ?
    O6 O1 2.740(4) . . ?
    O6 O1 3.390(3) . 3_555 ?
    O6 O5 2.728(4) . 13_444 ?
    O6 O6 2.801(4) . 5_556 ?
    O6 O6 2.801(5) . 6_556 ?
    O6 C1 3.444(5) . . ?
    O6 C1 3.369(4) . 3_555 ?
    O6 C3 3.485(5) . . ?
    O6 C3 3.326(5) . 5_556 ?
    C1 Ho1 3.253(3) . . ?
    C1 O1 3.592(3) . 2_555 ?
    C1 O2 2.372(4) . . ?
    C1 O3 3.481(4) . 3_555 ?
    C1 O6 3.444(5) . . ?
    C1 O6 3.369(4) . 2_555 ?
    C1 C1 2.847(5) . 10_446 ?
    C1 C3 2.533(6) . 10_446 ?
    C1 C2 2.406(4) . 10_446 ?
    C3 O1 2.363(3) . . ?
    C3 O2 2.370(4) . 10_446 ?
    C3 O6 3.485(5) . . ?
    C3 O6 3.326(4) . 6_556 ?
    C3 C1 2.533(6) . 10_446 ?
    C3 C3 2.927(6) . 10_446 ?
    C3 C2 2.531(5) . . ?
    C2 Ho1 3.289(3) . . ?
    C2 O1 2.360(5) . . ?
    C2 O1 3.458(3) . 2_555 ?
    C2 O3 3.254(5) . 3_555 ?
    C2 O4 3.499(5) . 16_546 ?
    C2 C1 2.406(4) . 10_446 ?
    C2 C3 2.531(5) . . ?
    C2 C2 2.855(4) . 10_446 ?
    O1 H3 2.608 . . ?
    O2 H3 2.614 . 10_446 ?
    O4 H3 3.259 . 7_555 ?
    O4 H3 3.484 . 17_546 ?
    O5 H3 3.135 . 7_555 ?
    O6 H3 2.918 . . ?
    O6 H3 3.032 . 5_556 ?
    C1 H3 2.035 . . ?
    C1 H3 3.400 . 10_446 ?
    C2 H3 3.396 . . ?
    C2 H3 2.048 . 10_446 ?
    H3 O1 2.608 . . ?
    H3 O2 2.614 . 10_446 ?
    H3 O4 3.259 . 13_444 ?
    H3 O4 3.484 . 18_446 ?
    H3 O5 3.135 . 13_444 ?
    H3 O6 2.918 . . ?
    H3 O6 3.032 . 6_556 ?
    H3 C1 2.035 . . ?
    H3 C1 3.400 . 10_446 ?
    H3 C2 3.396 . . ?
    H3 C2 2.048 . 10_446 ?
loop_
    _geom_angle_atom_site_label_1
    _geom_angle_atom_site_label_2
    _geom_angle_atom_site_label_3
    _geom_angle_site_symmetry_1
    _geom_angle_site_symmetry_2
    _geom_angle_site_symmetry_3
    _geom_angle
    _geom_angle_publ_flag
    O1 Ho1 O1 . . 2_555 78.04(8) no
    O1 Ho1 O1 . . 3_555 78.04(8) no
    O1 Ho1 O2 . . . 65.01(9) no
    O1 Ho1 O2 . . 2_555 134.81(7) no
    O1 Ho1 O2 . . 3_555 69.90(9) no
    O1 Ho1 O3 . . . 134.88(10) no
    O1 Ho1 O3 . . 2_555 138.54(11) no
    O1 Ho1 O3 . . 3_555 85.02(8) no
    O1 Ho1 O1 2_555 . 3_555 78.04(10) no
    O1 Ho1 O2 2_555 . . 69.90(8) no
    O1 Ho1 O2 2_555 . 2_555 65.01(8) no
    O1 Ho1 O2 2_555 . 3_555 134.81(8) no
    O1 Ho1 O3 2_555 . . 85.02(10) no
    O1 Ho1 O3 2_555 . 2_555 134.88(7) no
    O1 Ho1 O3 2_555 . 3_555 138.54(10) no
    O1 Ho1 O2 3_555 . . 134.81(8) no
    O1 Ho1 O2 3_555 . 2_555 69.90(8) no
    O1 Ho1 O2 3_555 . 3_555 65.01(8) no
    O1 Ho1 O3 3_555 . . 138.54(7) no
    O1 Ho1 O3 3_555 . 2_555 85.02(9) no
    O1 Ho1 O3 3_555 . 3_555 134.88(11) no
    O2 Ho1 O2 . . 2_555 119.91(9) no
    O2 Ho1 O2 . . 3_555 119.91(7) no
    O2 Ho1 O3 . . . 69.92(9) no
    O2 Ho1 O3 . . 2_555 140.07(9) no
    O2 Ho1 O3 . . 3_555 68.65(10) no
    O2 Ho1 O2 2_555 . 3_555 119.91(9) no
    O2 Ho1 O3 2_555 . . 68.65(8) no
    O2 Ho1 O3 2_555 . 2_555 69.92(8) no
    O2 Ho1 O3 2_555 . 3_555 140.07(8) no
    O2 Ho1 O3 3_555 . . 140.07(9) no
    O2 Ho1 O3 3_555 . 2_555 68.65(9) no
    O2 Ho1 O3 3_555 . 3_555 69.92(10) no
    O3 Ho1 O3 . . 2_555 80.68(11) no
    O3 Ho1 O3 . . 3_555 80.68(9) no
    O3 Ho1 O3 2_555 . 3_555 80.68(9) no
    Ho1 O1 C1 . . . 123.4(2) no
    Ho1 O2 C2 . . . 119.9(2) no
    O1 C1 C3 . . . 125.2(4) no
    O1 C1 C2 . . . 114.3(2) no
    C3 C1 C2 . . . 120.5(3) no
    C1 C3 C2 . . 10_446 119.7(4) no
    O2 C2 C1 . . . 115.3(3) no
    O2 C2 C3 . . 10_446 124.9(3) no
    C1 C2 C3 . . 10_446 119.8(2) no
    C1 C3 H3 . . . 120.2 no
    C2 C3 H3 10_446 . . 120.2 no
loop_
    _geom_torsion_atom_site_label_1
    _geom_torsion_atom_site_label_2
    _geom_torsion_atom_site_label_3
    _geom_torsion_atom_site_label_4
    _geom_torsion_site_symmetry_1
    _geom_torsion_site_symmetry_2
    _geom_torsion_site_symmetry_3
    _geom_torsion_site_symmetry_4
    _geom_torsion
    _geom_torsion_publ_flag
    O1 Ho1 O1 C1 . . 2_555 2_555 166.8(3) ?
    O1 Ho1 O1 C1 2_555 . . . 86.7(2) ?
    O1 Ho1 O1 C1 . . 3_555 3_555 86.7(2) ?
    O1 Ho1 O1 C1 3_555 . . . 166.8(2) ?
    O1 Ho1 O2 C2 . . . . -10.8(2) ?
    O2 Ho1 O1 C1 . . . . 13.5(2) ?
    O1 Ho1 O2 C2 . . 2_555 2_555 -49.0(3) ?
    O2 Ho1 O1 C1 2_555 . . . 121.7(2) ?
    O1 Ho1 O2 C2 . . 3_555 3_555 -96.6(2) ?
    O2 Ho1 O1 C1 3_555 . . . -125.7(2) ?
    O3 Ho1 O1 C1 . . . . 16.3(3) ?
    O3 Ho1 O1 C1 2_555 . . . -125.1(2) ?
    O3 Ho1 O1 C1 3_555 . . . -55.3(2) ?
    O1 Ho1 O1 C1 2_555 . 3_555 3_555 166.8(2) ?
    O1 Ho1 O1 C1 3_555 . 2_555 2_555 86.7(3) ?
    O1 Ho1 O2 C2 2_555 . . . -96.6(2) ?
    O2 Ho1 O1 C1 . . 2_555 2_555 -125.7(3) ?
    O1 Ho1 O2 C2 2_555 . 2_555 2_555 -10.8(2) ?
    O2 Ho1 O1 C1 2_555 . 2_555 2_555 13.5(3) ?
    O1 Ho1 O2 C2 2_555 . 3_555 3_555 -49.0(2) ?
    O2 Ho1 O1 C1 3_555 . 2_555 2_555 121.7(3) ?
    O3 Ho1 O1 C1 . . 2_555 2_555 -55.3(3) ?
    O3 Ho1 O1 C1 2_555 . 2_555 2_555 16.3(3) ?
    O3 Ho1 O1 C1 3_555 . 2_555 2_555 -125.1(3) ?
    O1 Ho1 O2 C2 3_555 . . . -49.0(2) ?
    O2 Ho1 O1 C1 . . 3_555 3_555 121.7(2) ?
    O1 Ho1 O2 C2 3_555 . 2_555 2_555 -96.6(2) ?
    O2 Ho1 O1 C1 2_555 . 3_555 3_555 -125.7(2) ?
    O1 Ho1 O2 C2 3_555 . 3_555 3_555 -10.8(2) ?
    O2 Ho1 O1 C1 3_555 . 3_555 3_555 13.5(2) ?
    O3 Ho1 O1 C1 . . 3_555 3_555 -125.1(2) ?
    O3 Ho1 O1 C1 2_555 . 3_555 3_555 -55.3(2) ?
    O3 Ho1 O1 C1 3_555 . 3_555 3_555 16.3(2) ?
    O2 Ho1 O2 C2 . . 2_555 2_555 34.3(2) ?
    O2 Ho1 O2 C2 2_555 . . . -139.8(2) ?
    O2 Ho1 O2 C2 . . 3_555 3_555 -139.8(2) ?
    O2 Ho1 O2 C2 3_555 . . . 34.3(2) ?
    O3 Ho1 O2 C2 . . . . 171.3(2) ?
    O3 Ho1 O2 C2 2_555 . . . 126.2(2) ?
    O3 Ho1 O2 C2 3_555 . . . 83.8(2) ?
    O2 Ho1 O2 C2 2_555 . 3_555 3_555 34.3(2) ?
    O2 Ho1 O2 C2 3_555 . 2_555 2_555 -139.8(2) ?
    O3 Ho1 O2 C2 . . 2_555 2_555 83.8(2) ?
    O3 Ho1 O2 C2 2_555 . 2_555 2_555 171.3(2) ?
    O3 Ho1 O2 C2 3_555 . 2_555 2_555 126.2(2) ?
    O3 Ho1 O2 C2 . . 3_555 3_555 126.2(2) ?
    O3 Ho1 O2 C2 2_555 . 3_555 3_555 83.8(2) ?
    O3 Ho1 O2 C2 3_555 . 3_555 3_555 171.3(2) ?
    Ho1 O1 C1 C3 . . . . 167.6(2) ?
    Ho1 O1 C1 C2 . . . . -14.4(4) ?
    Ho1 O2 C2 C1 . . . . 8.1(3) ?
    Ho1 O2 C2 C3 . . . 10_446 -171.9(2) ?
    O1 C1 C3 C2 . . . 10_446 176.2(3) ?
    O1 C1 C2 O2 . . . . 3.4(4) ?
    O1 C1 C2 C3 . . . 10_446 -176.5(3) ?
    C3 C1 C2 O2 . . . . -178.4(3) ?
    C3 C1 C2 C3 . . . 10_446 1.7(5) ?
    C2 C1 C3 C2 . . . 10_446 -1.7(5) ?
    C1 C3 C2 O2 . . 10_446 10_446 -178.5(3) ?
    C1 C3 C2 C1 . . 10_446 10_446 1.6(5) ?
