# Supplementary material for: Poly[[hexa­aqua­tris­[μ2-2,5-dihy­droxy-1,4-benzoquinona­to(2−)]diholmium(III)] octa­deca­hydrate]
Source: Acta Crystallogr Sect E Struct Rep Online. 2010 Sep 25;66(Pt 10):m1300. doi: 10.1107/S1600536810028989 (PMC2983139; doi:10.1107/S1600536810028989)
Supplement: Supplementary file 2 [file e-66-m1300-Isup2.hkl]

# 
# h,k,l, Fc-squared, Fo-squared, sigma(Fo-squared) and status flag 
# 
data_I
_shelx_title '  071211_HoTHB1' 
_shelx_refln_list_code          4 
_shelx_F_calc_maximum      475.64 
_exptl_crystal_F_000      1608.00 
_reflns_d_resolution_high  0.7704 
 
loop_ 
 _symmetry_equiv_pos_as_xyz 
 'x, y, z' 
 '-y, x-y, z' 
 '-x+y, -x, z' 
 'x+2/3, y+1/3, z+1/3' 
 '-y+2/3, x-y+1/3, z+1/3' 
 '-x+y+2/3, -x+1/3, z+1/3' 
 'x+1/3, y+2/3, z+2/3' 
 '-y+1/3, x-y+2/3, z+2/3' 
 '-x+y+1/3, -x+2/3, z+2/3' 
 '-x, -y, -z' 
 'y, -x+y, -z' 
 'x-y, x, -z' 
 '-x+2/3, -y+1/3, -z+1/3' 
 'y+2/3, -x+y+1/3, -z+1/3' 
 'x-y+2/3, x+1/3, -z+1/3' 
 '-x+1/3, -y+2/3, -z+2/3' 
 'y+1/3, -x+y+2/3, -z+2/3' 
 'x-y+1/3, x+2/3, -z+2/3' 
 
_cell_length_a    14.1406 
_cell_length_b    14.1406 
_cell_length_c    18.0629 
_cell_angle_alpha  90.000 
_cell_angle_beta   90.000 
_cell_angle_gamma 120.000 
 
_shelx_F_squared_multiplier     1.000 
 
loop_ 
 _refln_index_h 
 _refln_index_k 
 _refln_index_l 
 _refln_F_squared_calc 
 _refln_F_squared_meas 
 _refln_F_squared_sigma 
 _refln_observed_status 
   0   3   0    20874.12    15304.50    101.25 o 
  -2   4   0   101801.17   107355.17    659.23 o 
  -4   5   0    90055.52    88705.31    430.56 o 
  -1   5   0    79226.73    76774.76    826.73 o 
  -3   6   0    68202.88    67858.97    358.12 o 
   0   6   0   147083.42   152724.17   1107.76 o 
  -5   7   0    60800.90    62371.45    323.07 o 
  -2   7   0   119595.23   119380.45    639.26 o 
  -7   8   0    98531.99    99831.70    744.03 o 
  -4   8   0    26005.86    26006.03    158.29 o 
  -1   8   0   159036.66   159327.31   1222.48 o 
  -6   9   0    59460.73    58753.31    336.58 o 
  -3   9   0    68693.98    67849.33    559.35 o 
   0   9   0    51786.21    52847.75    444.17 o 
  -8  10   0    85777.16    83954.33    620.29 o 
  -5  10   0    36062.41    35495.67    230.04 o 
  -2  10   0    38360.64    39120.09    334.60 o 
 -10  11   0    52328.20    52269.93    477.66 o 
  -7  11   0    38683.23    37586.92    243.71 o 
  -4  11   0    37037.46    35811.01    447.41 o 
  -1  11   0    43803.98    42299.77    396.48 o 
  -9  12   0    27104.94    27612.81    290.05 o 
  -6  12   0    34931.02    33998.03    334.05 o 
  -3  12   0    38517.23    37921.50    446.10 o 
   0  12   0    38964.40    40209.65    493.86 o 
 -11  13   0    15184.11    15736.23    236.00 o 
  -8  13   0    16531.95    16718.97    182.26 o 
  -5  13   0    50671.07    48459.96    385.90 o 
  -2  13   0    13310.86    13354.31    226.76 o 
 -13  14   0    24872.05    25793.56    370.76 o 
 -10  14   0    28201.90    27179.99    393.10 o 
  -7  14   0    32730.15    32106.04    437.45 o 
  -4  14   0    13899.83    14701.58    242.22 o 
  -1  14   0    18163.97    19051.35    304.84 o 
 -12  15   0     9071.41     8956.70    224.81 o 
  -9  15   0    29807.84    29224.34    647.40 o 
  -6  15   0    24927.54    25698.71    310.58 o 
  -3  15   0    16699.71    16795.20    262.32 o 
   0  15   0    20195.96    20500.59    365.04 o 
 -14  16   0    15565.73    15418.48    438.67 o 
 -11  16   0    25078.68    24873.80    494.09 o 
  -8  16   0    21788.11    20130.91    622.28 o 
  -5  16   0    21521.67    21745.84    304.45 o 
  -2  16   0    11492.42    11395.79    284.49 o 
 -13  17   0     9121.32     9267.85    335.08 o 
 -10  17   0    23230.02    23974.29    520.87 o 
  -7  17   0    18647.81    19229.06    537.14 o 
  -4  17   0    18341.82    18821.13    364.54 o 
 -12  18   0    12558.10    12577.37    508.38 o 
  -9  18   0    18451.29    20152.54    430.00 o 
  -6  18   0    11846.07    11716.43    330.24 o 
  -3   2   1     8672.03     9278.30     44.85 o 
   0   2   1     5617.55     2057.24     17.31 o 
  -5   3   1    22591.58    25519.46    127.80 o 
  -2   3   1      668.56     1505.03     26.46 o 
   1   3   1    35609.34    41792.09    197.61 o 
  -7   4   1     1232.47     1562.10     39.80 o 
  -4   4   1     1094.98      867.16     43.63 o 
  -1   4   1      170.72      831.72     19.73 o 
   2   4   1     5718.73     8289.46     77.90 o 
  -9   5   1     2056.27     2141.58     61.20 o 
  -6   5   1     1071.26     1414.91     45.58 o 
  -3   5   1    11946.01    12791.49     71.26 o 
   0   5   1      186.31      169.70     15.11 o 
   3   5   1      207.37      456.87     33.40 o 
 -11   6   1     1277.80     1322.36     43.75 o 
  -8   6   1     1843.03     2412.43     61.49 o 
  -5   6   1     1291.67     1718.36     22.86 o 
  -2   6   1    97003.16   102334.13    596.27 o 
   1   6   1    12632.73    10892.83    109.54 o 
   4   6   1      438.67      327.52     26.31 o 
 -13   7   1      100.26       79.54     31.31 o 
 -10   7   1     2042.84     2143.84    101.32 o 
  -7   7   1     1709.84     1762.94     49.40 o 
  -4   7   1    12631.45    12834.43    106.58 o 
  -1   7   1       43.13      127.63     15.90 o 
   2   7   1      240.53      408.10     24.01 o 
   5   7   1     5952.01     6018.26     87.07 o 
 -15   8   1        1.19       52.26     31.19 o 
 -12   8   1       88.38      172.71     41.73 o 
  -9   8   1     1048.52     1206.81     69.68 o 
  -6   8   1       10.99       82.02     27.80 o 
  -3   8   1     2118.04     2131.83     39.30 o 
   0   8   1      234.35      321.67     40.73 o 
   3   8   1      379.51      389.59     34.73 o 
   6   8   1      623.95      614.80     48.71 o 
 -17   9   1      350.30      411.01     83.09 o 
 -14   9   1      386.55      340.55     79.21 o 
 -11   9   1      103.03      214.55     44.83 o 
  -8   9   1      987.76     1121.30     51.31 o 
  -5   9   1     8185.84     7885.50     74.90 o 
  -2   9   1     6632.43     6801.48    156.27 o 
   1   9   1     6600.24     6657.55    111.13 o 
   4   9   1     2473.91     2374.68    104.43 o 
   7   9   1      277.48      217.37     44.03 o 
 -16  10   1      305.30      484.95     84.02 o 
 -13  10   1     1917.32     2216.79    105.33 o 
 -10  10   1     1644.58     1402.87     71.37 o 
  -7  10   1     2672.87     2614.59     53.50 o 
  -4  10   1      269.97      262.36     27.52 o 
  -1  10   1     1244.38     1571.03     75.99 o 
   2  10   1     7133.80     7377.27    148.58 o 
   5  10   1      415.23      496.99     65.66 o 
   8  10   1      126.52      162.69    107.25 o 
 -18  11   1       12.78       77.23     78.23 o 
 -15  11   1     1450.70     1492.14    135.95 o 
 -12  11   1     3601.33     3753.58    116.30 o 
  -9  11   1     1563.11     1468.33     63.56 o 
  -6  11   1     4328.72     4349.94     71.97 o 
  -3  11   1      107.45       37.13     13.21 o 
   0  11   1      116.70      138.99     50.53 o 
   3  11   1      586.85      559.64     94.57 o 
   6  11   1      205.49      259.23     77.03 o 
 -17  12   1       48.05      185.03    102.42 o 
 -14  12   1      373.79      312.09     68.21 o 
 -11  12   1     1132.83     1098.57     79.97 o 
  -8  12   1      774.84      895.68     64.45 o 
  -5  12   1     1052.72      793.89     58.44 o 
  -2  12   1     1204.72     1341.13     83.62 o 
   1  12   1      225.49      243.84     68.11 o 
   4  12   1       68.42       79.84     63.85 o 
 -16  13   1      113.62      160.85     80.99 o 
 -13  13   1      382.25      428.83     75.12 o 
 -10  13   1     5679.33     5541.33    137.53 o 
  -7  13   1     3320.46     3201.71     84.85 o 
  -4  13   1     2718.95     2386.44     99.23 o 
  -1  13   1       35.16       71.78     51.71 o 
   2  13   1       94.90      232.38     79.83 o 
 -15  14   1      324.48      631.66    192.83 o 
 -12  14   1      412.24      498.16     91.77 o 
  -9  14   1     1268.92     1080.80     73.48 o 
  -6  14   1      173.99      247.58     35.80 o 
  -3  14   1     1868.42     1778.20    114.39 o 
   0  14   1      567.02      653.36     97.81 o 
   3  14   1      119.24      185.70     93.84 o 
 -14  15   1       52.25      208.01     76.29 o 
 -11  15   1        6.70       42.76     54.08 o 
  -8  15   1        7.36       71.66     41.25 o 
  -5  15   1      191.83      233.58     64.04 o 
  -2  15   1      329.40      366.22     81.83 o 
   1  15   1      190.47      301.77     93.31 o 
 -13  16   1      638.14      645.91    115.80 o 
 -10  16   1       44.11      143.69     65.38 o 
  -7  16   1       77.68      175.68     62.25 o 
  -4  16   1       73.67       72.34     66.75 o 
  -1  16   1        0.49      108.95     82.26 o 
 -12  17   1       63.16      140.35     78.16 o 
  -9  17   1      117.02      360.66     97.50 o 
  -6  17   1      595.69      583.38     98.30 o 
  -3  17   1       22.25       40.50     71.29 o 
 -11  18   1       15.65      -63.86    101.56 o 
  -8  18   1      105.03      179.70    101.30 o 
  -2   2   2   104560.83   115540.84    673.18 o 
   1   2   2   211050.48   258198.13   7405.69 o 
  -4   3   2    64536.86    67336.35    303.54 o 
  -1   3   2    92935.59   104192.54    553.71 o 
   2   3   2    34610.18    28469.35    203.00 o 
  -6   4   2    56717.80    55563.85    268.66 o 
  -3   4   2   126081.92   133452.91    739.32 o 
   0   4   2    97544.70    92305.14    513.04 o 
   3   4   2   111574.98   108675.87    634.51 o 
  -8   5   2    36128.14    35126.44    188.23 o 
  -5   5   2   167986.66   174339.08   1070.09 o 
  -2   5   2    59094.21    61865.81    340.00 o 
   1   5   2   135443.80   138639.47    865.83 o 
   4   5   2    41471.04    39539.11    251.48 o 
 -10   6   2    53967.12    52564.24    304.39 o 
  -7   6   2    65095.04    65647.50    429.21 o 
  -4   6   2   101181.59   102570.95    533.08 o 
  -1   6   2   147070.28   146696.70    866.83 o 
   2   6   2    87464.30    90639.23    539.39 o 
   5   6   2    56353.84    53389.01    368.25 o 
 -12   7   2    38625.94    38502.35    347.74 o 
  -9   7   2    83359.57    82605.60    580.11 o 
  -6   7   2   128902.96   125342.55    833.86 o 
  -3   7   2    28302.60    28461.41    165.66 o 
   0   7   2    85951.86    86813.81    505.64 o 
   3   7   2    48466.89    46929.23    305.06 o 
   6   7   2    35045.84    34198.46    310.33 o 
 -14   8   2    29897.97    29737.80    294.94 o 
 -11   8   2    47723.69    48300.66    414.28 o 
  -8   8   2    74458.45    72662.78    551.37 o 
  -5   8   2    41718.32    38933.82    234.94 o 
  -2   8   2    66260.31    64477.72    375.83 o 
   1   8   2    83105.30    84455.48    518.19 o 
   4   8   2    16805.18    16931.38    149.02 o 
   7   8   2    27292.24    26415.47    386.24 o 
 -16   9   2    20085.37    20455.08    370.66 o 
 -13   9   2    26313.12    26733.28    401.06 o 
 -10   9   2    49216.37    50024.28    412.70 o 
  -7   9   2    71497.65    69686.69    413.33 o 
  -4   9   2    42876.13    42005.76    310.48 o 
  -1   9   2    77784.73    77730.47    466.33 o 
   2   9   2    23302.57    23785.79    241.81 o 
   5   9   2    22845.93    22085.08    438.39 o 
   8   9   2    18226.42    19358.10    475.87 o 
 -18  10   2    12398.25    13653.11    431.94 o 
 -15  10   2    25310.14    26282.12    345.87 o 
 -12  10   2    24612.95    23900.71    278.17 o 
  -9  10   2    44326.46    41834.61    360.28 o 
  -6  10   2    51130.67    51406.89    321.99 o 
  -3  10   2    49042.55    49437.15    310.02 o 
   0  10   2    42596.23    41590.56    385.93 o 
   3  10   2    27516.55    27241.40    398.64 o 
   6  10   2    25648.17    25812.17   1009.88 o 
 -17  11   2    16468.24    16553.41    432.40 o 
 -14  11   2    11785.66    12008.65    217.26 o 
 -11  11   2    61676.34    63214.91    587.86 o 
  -8  11   2    39068.40    37373.72    604.90 o 
  -5  11   2    73712.12    74179.87    484.32 o 
  -2  11   2    26358.08    27106.74    274.61 o 
   1  11   2    44287.48    43376.96    429.71 o 
   4  11   2    19297.40    19186.72    292.42 o 
   7  11   2    13344.46    13415.59    516.99 o 
 -16  12   2    19848.88    20454.79    379.69 o 
 -13  12   2    24965.16    25259.89    344.96 o 
 -10  12   2    19334.15    18626.20    244.37 o 
  -7  12   2    43160.71    43073.62    382.74 o 
  -4  12   2    40852.11    38390.95    350.96 o 
  -1  12   2    35322.62    34493.85    372.23 o 
   2  12   2    22292.09    23006.52    334.57 o 
   5  12   2    17191.66    16281.46    559.05 o 
 -15  13   2    19416.18    19403.22    368.96 o 
 -12  13   2    24068.14    23986.48    312.34 o 
  -9  13   2    24942.61    25290.27    298.09 o 
  -6  13   2    37296.23    36044.70    427.64 o 
  -3  13   2    21752.31    22123.86    265.57 o 
   0  13   2    30061.21    30554.27    398.95 o 
   3  13   2     8407.55     8009.21    223.11 o 
 -17  14   2    15598.77    15860.72    382.94 o 
 -14  14   2    15589.11    16053.52    310.12 o 
 -11  14   2    17021.40    16707.24    257.45 o 
  -8  14   2    27457.84    26293.06    370.55 o 
  -5  14   2    15520.50    14338.32    399.01 o 
  -2  14   2    26761.21    26906.84    365.20 o 
   1  14   2    17789.21    17902.19    322.42 o 
 -16  15   2    13733.92    13668.49    351.81 o 
 -13  15   2    18819.02    19098.57    335.39 o 
 -10  15   2    27190.14    27049.79    382.74 o 
  -7  15   2    19231.44    18559.02    352.07 o 
  -4  15   2    13767.08    14195.72    226.76 o 
  -1  15   2    12219.56    12186.49    272.03 o 
 -15  16   2    11474.99    11669.95    341.33 o 
 -12  16   2    18815.37    18966.12    451.70 o 
  -9  16   2    24354.66    23523.19    544.24 o 
  -6  16   2    23410.54    24026.64    341.60 o 
  -3  16   2    12169.24    12421.82    276.86 o 
 -14  17   2    12797.04    13190.10    341.43 o 
 -11  17   2    15804.06    15368.38    536.25 o 
  -8  17   2    16558.20    17387.66    357.12 o 
  -5  17   2    18652.67    18862.49    333.57 o 
 -10  18   2    16121.59    16491.87    402.67 o 
  -7  18   2    15565.00    16482.41    408.33 o 
   0   0   3    21074.04    10889.83    149.04 o 
   1   1   3     1336.56     2910.59     53.94 o 
  -1   2   3    19753.08    17580.02     79.23 o 
   2   2   3     6180.17     8314.22     58.95 o 
  -3   3   3     1102.44     1905.01     37.74 o 
   0   3   3    11434.84    10781.57     67.98 o 
   3   3   3      941.24      859.97     27.45 o 
  -5   4   3     1451.21     2276.57     39.45 o 
  -2   4   3      275.39      233.59     15.86 o 
   1   4   3       84.89      131.92     18.77 o 
   4   4   3    21167.56    19968.78    145.85 o 
  -7   5   3      317.80      712.09     49.20 o 
  -4   5   3     1184.30     1051.59     27.01 o 
  -1   5   3     5098.61     7079.87     65.56 o 
   2   5   3     1194.37     1635.62     61.51 o 
   5   5   3     1695.69     1487.20     50.83 o 
  -9   6   3      314.89      307.18     23.56 o 
  -6   6   3    14251.36    13782.82    100.23 o 
  -3   6   3       99.21      306.65     18.23 o 
   0   6   3       18.62       93.22     17.85 o 
   3   6   3     3736.73     3832.63     75.83 o 
   6   6   3     2405.63     2489.82     59.06 o 
 -11   7   3      605.77      652.61     47.67 o 
  -8   7   3      521.90      534.53     38.14 o 
  -5   7   3      113.91      418.15     20.68 o 
  -2   7   3     7300.94     6770.29     92.40 o 
   1   7   3       23.20       78.13     21.93 o 
   4   7   3     1963.52     1914.07     52.89 o 
   7   7   3      220.18      191.31     36.88 o 
 -13   8   3     1111.82     1047.00     67.60 o 
 -10   8   3      297.98      352.92     41.86 o 
  -7   8   3     1221.11     1404.48     61.73 o 
  -4   8   3      299.27      411.68     29.07 o 
  -1   8   3      444.15      218.48     31.24 o 
   2   8   3     2804.12     2814.69     87.18 o 
   5   8   3      742.13     1035.58     61.04 o 
   8   8   3       72.16      140.54     65.29 o 
 -15   9   3       15.26       68.54     51.45 o 
 -12   9   3       51.17       55.02     35.90 o 
  -9   9   3     1289.76     1267.13     69.69 o 
  -6   9   3     6480.78     6249.15    107.88 o 
  -3   9   3       50.14       96.75     24.54 o 
   0   9   3     4961.61     4703.05     84.97 o 
   3   9   3     3058.67     3195.04     76.60 o 
   6   9   3       38.12       90.28     41.93 o 
   9   9   3       59.86      156.52    125.84 o 
 -17  10   3       65.17       60.68     71.30 o 
 -14  10   3     3631.77     3883.03    156.76 o 
 -11  10   3       13.78      -43.86     43.86 o 
  -8  10   3     1676.64     1817.30     63.29 o 
  -5  10   3      200.02      361.40     30.80 o 
  -2  10   3      524.05      727.14     51.31 o 
   1  10   3       82.19      139.21     23.93 o 
   4  10   3      115.35      126.14     36.98 o 
   7  10   3       98.44      173.38    113.40 o 
 -16  11   3       53.83      123.98     72.33 o 
 -13  11   3      950.09      810.42     80.06 o 
 -10  11   3     1789.64     1896.87    144.41 o 
  -7  11   3       13.49       55.53     22.95 o 
  -4  11   3      842.61      683.72     41.35 o 
  -1  11   3      639.86      574.42     62.32 o 
   2  11   3     1782.02     1701.07    110.97 o 
   5  11   3      167.27      238.55     75.67 o 
 -15  12   3      116.90       48.15     48.53 o 
 -12  12   3       74.95      228.19     57.61 o 
  -9  12   3     1214.57     1363.40    122.04 o 
  -6  12   3      108.03      113.94     29.40 o 
  -3  12   3      106.98      171.42     27.80 o 
   0  12   3      386.78      415.27     70.18 o 
   3  12   3      424.96      494.36     90.33 o 
 -17  13   3      115.31      168.37    107.49 o 
 -14  13   3       54.11      116.28     59.39 o 
 -11  13   3      889.71     1091.02    109.83 o 
  -8  13   3     1330.69     1110.53     49.93 o 
  -5  13   3       55.94      144.27     37.62 o 
  -2  13   3      300.86      266.26     57.02 o 
   1  13   3       64.91      119.55     65.96 o 
   4  13   3       96.21      111.53     80.66 o 
 -16  14   3        7.20      154.85     97.84 o 
 -13  14   3      165.63      194.45     82.50 o 
 -10  14   3      661.40      658.57     75.60 o 
  -7  14   3     2120.63     2118.95     95.66 o 
  -4  14   3      574.04      482.43     67.77 o 
  -1  14   3      215.87      312.83     69.32 o 
   2  14   3        6.76      127.76     81.95 o 
 -15  15   3       45.56       50.72     78.97 o 
 -12  15   3      695.90      526.71     97.36 o 
  -9  15   3      198.63      202.32     35.93 o 
  -6  15   3     1327.80     1140.23     81.61 o 
  -3  15   3      314.17      238.76     63.58 o 
   0  15   3      596.07      486.62     99.51 o 
 -14  16   3     1310.13     1094.36    225.25 o 
 -11  16   3        4.39       59.07     57.88 o 
  -8  16   3      353.14      284.07     49.35 o 
  -5  16   3      137.11      145.17     66.51 o 
  -2  16   3     1006.06      976.97    110.80 o 
 -13  17   3      255.36      352.95    103.88 o 
 -10  17   3        8.99       87.05     63.90 o 
  -7  17   3       69.12       97.88     59.24 o 
  -4  17   3        6.43      -17.29     60.47 o 
  -9  18   3        3.31       45.07     88.93 o 
  -1   1   4    87239.50    82273.77    437.62 o 
  -3   2   4    37047.57    35763.81    176.46 o 
   0   2   4   171889.50   183285.48   2466.10 o 
  -5   3   4   130290.13   141662.92    838.42 o 
  -2   3   4    80819.95    77925.29    401.84 o 
   1   3   4   226228.77   236808.20   1612.15 o 
  -7   4   4    88806.33    85806.13    453.66 o 
  -4   4   4    52620.09    51297.45    246.11 o 
  -1   4   4    83610.06    95274.27    509.99 o 
   2   4   4    82799.07    83042.30    437.56 o 
  -9   5   4    96911.02    95078.56    544.35 o 
  -6   5   4   191454.42   195732.69   2254.64 o 
  -3   5   4    81134.34    83326.36    424.66 o 
   0   5   4   176172.75   183165.28   1134.20 o 
   3   5   4    34137.17    33129.62    219.93 o 
 -11   6   4    84200.60    83267.15    510.07 o 
  -8   6   4    33358.57    30922.04    171.55 o 
  -5   6   4   127390.80   133019.06    741.80 o 
  -2   6   4    61490.35    58566.54    327.16 o 
   1   6   4    75753.27    77289.52    501.36 o 
   4   6   4    64770.46    63585.94    430.77 o 
 -13   7   4    37332.69    37454.63    461.17 o 
 -10   7   4    39419.82    38151.09    368.93 o 
  -7   7   4    39876.39    42505.24    299.24 o 
  -4   7   4   149794.66   144858.69    974.10 o 
  -1   7   4    63434.11    65839.32    389.51 o 
   2   7   4    35002.28    36013.34    260.60 o 
   5   7   4    22185.27    22315.41    190.01 o 
 -15   8   4    17261.14    17258.40    348.00 o 
 -12   8   4    38201.90    38764.89    506.63 o 
  -9   8   4    20987.97    20864.30    190.42 o 
  -6   8   4    40820.64    39517.82    233.23 o 
  -3   8   4    60818.04    58566.48    353.07 o 
   0   8   4    26148.48    26743.57    177.45 o 
   3   8   4    44006.16    43051.95    333.08 o 
   6   8   4    17178.70    17627.66    175.95 o 
 -17   9   4    11311.99    11831.05    286.05 o 
 -14   9   4    28880.24    27886.00    450.42 o 
 -11   9   4    16163.23    16149.79    255.56 o 
  -8   9   4    40172.43    40101.89    351.25 o 
  -5   9   4    52997.34    54989.50    341.39 o 
  -2   9   4    67432.66    66544.73    402.49 o 
   1   9   4    12104.11    11663.02    119.73 o 
   4   9   4    30503.24    30131.71    288.96 o 
   7   9   4    12669.39    12660.09    406.72 o 
 -16  10   4    17573.97    17599.51    384.73 o 
 -13  10   4    30548.04    28278.19    731.89 o 
 -10  10   4    45911.34    47207.76    444.79 o 
  -7  10   4    41497.98    40975.48    257.78 o 
  -4  10   4    33784.66    34739.87    240.49 o 
  -1  10   4    32267.92    31114.75    213.56 o 
   2  10   4    63912.75    62562.22    460.04 o 
   5  10   4    17668.84    17029.28    305.56 o 
   8  10   4    10131.09    10391.42    394.97 o 
 -15  11   4    22466.11    23820.40    451.08 o 
 -12  11   4    46225.24    43736.83    448.85 o 
  -9  11   4    26859.34    27393.92    282.90 o 
  -6  11   4    63337.39    63769.68    430.89 o 
  -3  11   4    41677.63    40104.66    274.95 o 
   0  11   4    50709.75    49720.52    402.99 o 
   3  11   4    24893.82    23446.26    317.29 o 
   6  11   4    17209.35    16250.12    891.98 o 
 -17  12   4    17616.97    17530.29    451.83 o 
 -14  12   4    26911.50    27399.41    533.71 o 
 -11  12   4    40424.72    39849.94    601.97 o 
  -8  12   4    57032.96    54501.65    527.87 o 
  -5  12   4    38935.45    38953.39    302.67 o 
  -2  12   4    29244.76    29264.52    216.62 o 
   1  12   4    25923.25    25603.69    325.81 o 
   4  12   4    22523.98    22164.63    373.12 o 
 -16  13   4    15082.58    15199.04    353.14 o 
 -13  13   4    16567.86    16679.46    320.28 o 
 -10  13   4    25167.52    24114.18    305.98 o 
  -7  13   4    53134.19    53176.23    398.12 o 
  -4  13   4    34468.59    33446.09    320.04 o 
  -1  13   4    24664.04    24299.54    294.10 o 
   2  13   4    14935.09    15384.71    269.03 o 
 -15  14   4     9063.52     9503.94    281.78 o 
 -12  14   4    27976.36    29061.73    518.45 o 
  -9  14   4    17982.40    17216.51    360.43 o 
  -6  14   4    20300.86    20394.03    219.58 o 
  -3  14   4    20180.06    20395.40    292.91 o 
   0  14   4    14363.51    14470.10    253.86 o 
 -14  15   4    12485.16    12623.89    329.89 o 
 -11  15   4    18130.75    18770.34    316.62 o 
  -8  15   4    11516.75    11499.37    261.73 o 
  -5  15   4    24618.71    23121.88    760.00 o 
  -2  15   4    17901.67    17580.60    300.92 o 
   1  15   4    14019.64    14484.96    354.43 o 
 -13  16   4    11209.98    11674.20    319.35 o 
 -10  16   4    20676.03    20907.23    345.97 o 
  -7  16   4     8076.94     8061.50    162.50 o 
  -4  16   4    16653.29    17145.24    302.81 o 
  -1  16   4     9879.67    10486.60    243.78 o 
 -12  17   4    16473.37    16306.73    514.08 o 
  -9  17   4    14773.07    15934.30    414.25 o 
  -6  17   4    16746.32    16569.77    339.59 o 
  -8  18   4    11537.88    11988.53    361.46 o 
   0   1   5     9262.68    10161.34     88.54 o 
  -2   2   5    37308.13    40353.18    223.26 o 
   1   2   5    49276.60    60964.59    313.51 o 
  -4   3   5       12.12      106.82     14.13 o 
  -1   3   5    92259.80   107714.45    589.50 o 
   2   3   5    74962.95    78897.95    479.52 o 
  -6   4   5       85.69      273.70     23.84 o 
  -3   4   5    30119.09    33238.20    184.93 o 
   0   4   5     3708.17     4254.32     55.32 o 
   3   4   5      748.86      512.54     43.14 o 
  -8   5   5     1809.50     1994.69     43.46 o 
  -5   5   5     3248.48     3248.13     41.44 o 
  -2   5   5    25188.29    31828.00    176.17 o 
   1   5   5     8399.21     7913.54     86.17 o 
   4   5   5     1989.74     2357.35     55.31 o 
 -10   6   5     7531.16     7754.65    108.03 o 
  -7   6   5      201.50      429.17     30.11 o 
  -4   6   5    12973.33    14135.95    101.66 o 
  -1   6   5      661.02      477.30     42.97 o 
   2   6   5    10068.74    10000.65     90.50 o 
   5   6   5     9546.51     8379.92    132.53 o 
 -12   7   5     2741.96     2738.12    108.21 o 
  -9   7   5       33.05       57.26     23.08 o 
  -6   7   5       65.30      105.18     16.96 o 
  -3   7   5     7806.82     7673.01     89.51 o 
   0   7   5     2775.37     2997.72     48.07 o 
   3   7   5      573.42      459.93     32.89 o 
   6   7   5     2264.85     2269.23    103.18 o 
 -14   8   5      124.35       97.80     27.20 o 
 -11   8   5      386.89      669.00     62.15 o 
  -8   8   5     1945.29     1629.82     61.50 o 
  -5   8   5     4681.20     4654.82    101.55 o 
  -2   8   5      263.38      287.75     27.14 o 
   1   8   5        9.46       63.26     26.55 o 
   4   8   5     2859.43     2768.11     79.71 o 
   7   8   5     1002.94      763.73    102.59 o 
 -16   9   5       57.59      155.67     75.67 o 
 -13   9   5      125.81      156.89     59.41 o 
 -10   9   5      420.15      496.69     62.67 o 
  -7   9   5       93.66      103.40     19.54 o 
  -4   9   5      387.22      366.78     31.57 o 
  -1   9   5      101.50      130.02     27.93 o 
   2   9   5       42.36      100.52     30.10 o 
   5   9   5     1420.14     1372.23     63.87 o 
   8   9   5      133.28       84.80     65.72 o 
 -15  10   5        6.22      129.97     61.17 o 
 -12  10   5       24.82       34.84     48.27 o 
  -9  10   5     9358.10     9170.19    207.19 o 
  -6  10   5       53.03       85.87     25.72 o 
  -3  10   5     1160.76     1515.77     73.03 o 
   0  10   5      720.87      680.11     50.28 o 
   3  10   5        9.29       84.88     33.71 o 
   6  10   5        9.78       13.03     39.79 o 
 -17  11   5      290.17      267.81     96.55 o 
 -14  11   5     2143.53     2375.98    143.14 o 
 -11  11   5     1623.03     1518.04    106.17 o 
  -8  11   5       14.50       78.94     26.77 o 
  -5  11   5      106.51      149.45     33.85 o 
  -2  11   5     4752.55     4810.23     95.74 o 
   1  11   5       23.06      107.62     31.97 o 
   4  11   5      136.98      209.48     57.53 o 
 -16  12   5      186.58       80.77     79.85 o 
 -13  12   5        9.85      174.29     76.46 o 
 -10  12   5     3425.03     3940.27    155.31 o 
  -7  12   5     1514.17     1434.20     53.81 o 
  -4  12   5       33.90       18.49     26.08 o 
  -1  12   5     1540.94     1500.64     54.78 o 
   2  12   5      394.14      355.72     69.17 o 
   5  12   5      375.48      176.36     81.73 o 
 -15  13   5      200.34      286.34    103.44 o 
 -12  13   5     3056.46     2952.92    160.23 o 
  -9  13   5      194.84      284.86     63.00 o 
  -6  13   5      344.26      357.26     49.84 o 
  -3  13   5     1788.40     1601.23     70.72 o 
   0  13   5     1372.12     1506.79    100.29 o 
   3  13   5      887.70      840.00    117.93 o 
 -14  14   5       44.15       32.28     75.36 o 
 -11  14   5     6591.94     6842.47    161.28 o 
  -8  14   5       32.77      134.53     36.77 o 
  -5  14   5     1133.56     1000.00     62.27 o 
  -2  14   5     1043.31      908.66     88.37 o 
   1  14   5      141.35      142.49     68.55 o 
 -16  15   5      112.74        7.54     78.79 o 
 -13  15   5     2221.14     2372.73    163.10 o 
 -10  15   5       53.17      216.93     74.36 o 
  -7  15   5     3553.68     3275.18     94.24 o 
  -4  15   5      536.61      540.62     79.44 o 
  -1  15   5     3303.95     2903.37    296.62 o 
 -15  16   5      314.50      411.97    144.25 o 
 -12  16   5      358.53      248.94     92.70 o 
  -9  16   5      199.53      121.59     68.00 o 
  -6  16   5     1439.52     1360.63    100.36 o 
  -3  16   5      648.49      520.97     98.76 o 
 -11  17   5      417.11      474.99     98.55 o 
  -8  17   5       45.93       41.33     70.62 o 
  -5  17   5       13.01      193.17     77.41 o 
   0   0   6   144139.83   155190.31   1844.95 o 
   1   1   6    14533.28    13817.61    103.65 o 
  -1   2   6    64717.75    57804.30    338.06 o 
   2   2   6   132672.25   139860.58    899.07 o 
  -3   3   6    97642.47   100070.50    575.25 o 
   0   3   6    64795.13    62619.55    366.87 o 
   3   3   6    79274.37    76302.37    462.83 o 
  -5   4   6   115728.75   116868.91    656.16 o 
  -2   4   6   180878.08   183472.31   1143.54 o 
   1   4   6   146228.39   143654.25    871.70 o 
   4   4   6    61882.56    65087.20    423.01 o 
  -7   5   6    44809.61    43958.70    273.98 o 
  -4   5   6   180787.56   178836.86   1065.19 o 
  -1   5   6    46513.16    49243.02    279.19 o 
   2   5   6   102831.68   102239.49    614.26 o 
   5   5   6    65946.16    67871.42    455.15 o 
  -9   6   6    50588.18    51666.88    342.00 o 
  -6   6   6    90183.92    89438.59    502.13 o 
  -3   6   6    89136.95    87300.60    522.33 o 
   0   6   6    83850.13    83245.33    509.05 o 
   3   6   6    40382.73    39846.36    307.84 o 
   6   6   6    46622.23    46096.87    496.10 o 
 -11   7   6    26293.26    26339.39    350.68 o 
  -8   7   6    45964.27    42587.91    264.82 o 
  -5   7   6    37158.72    35609.79    209.14 o 
  -2   7   6    60152.93    60501.54    392.88 o 
   1   7   6    40951.91    38691.35    260.45 o 
   4   7   6    49533.09    49497.64    395.97 o 
   7   7   6    20466.39    19666.50    303.36 o 
 -13   8   6    38979.69    37443.12    908.37 o 
 -10   8   6    29538.28    28456.89    306.79 o 
  -7   8   6     9124.62     9411.02    120.36 o 
  -4   8   6    63574.15    65188.76    416.94 o 
  -1   8   6    31885.05    30924.58    212.87 o 
   2   8   6    19943.84    18699.68    160.91 o 
   5   8   6    21963.27    21164.58    220.21 o 
   8   8   6    10340.58    10521.03    230.42 o 
 -15   9   6    10995.47    10909.50    246.93 o 
 -12   9   6    29047.59    28570.42    332.60 o 
  -9   9   6    17806.97    18158.62    226.24 o 
  -6   9   6    59016.62    59348.91    386.31 o 
  -3   9   6    51199.23    51478.75    466.56 o 
   0   9   6     6620.49     6711.53     97.87 o 
   3   9   6    45847.14    44672.75    339.01 o 
   6   9   6    14774.90    14627.50    334.57 o 
 -17  10   6     8814.13     8863.19    249.48 o 
 -14  10   6    22801.32    23436.85    347.78 o 
 -11  10   6    41605.28    40861.14    426.76 o 
  -8  10   6    23073.44    23336.39    161.89 o 
  -5  10   6    81630.68    80769.35    552.93 o 
  -2  10   6    14127.00    14294.08    141.07 o 
   1  10   6    40199.52    39357.70    292.33 o 
   4  10   6    25743.64    25554.24    286.25 o 
   7  10   6    11360.93    11410.10    393.58 o 
 -16  11   6    17798.58    18276.94    388.24 o 
 -13  11   6    29442.88    28671.43    587.77 o 
 -10  11   6    40844.42    40522.90    470.15 o 
  -7  11   6    49084.28    48248.74    344.13 o 
  -4  11   6    49269.67    48976.73    369.24 o 
  -1  11   6    46029.30    46390.07    338.30 o 
   2  11   6    27568.00    27282.70    371.93 o 
   5  11   6    16217.15    15752.65    450.00 o 
 -15  12   6    27073.40    28184.54    468.96 o 
 -12  12   6    32092.17    31925.35    449.35 o 
  -9  12   6    29387.43    29199.21    401.78 o 
  -6  12   6    53135.81    51458.32    396.21 o 
  -3  12   6    32632.67    33051.06    269.49 o 
   0  12   6    39023.76    38975.29    315.37 o 
   3  12   6    18356.60    18416.74    363.88 o 
 -14  13   6    10501.65    10588.12    335.09 o 
 -11  13   6    32274.13    33234.79    472.10 o 
  -8  13   6    29667.79    29253.68    277.49 o 
  -5  13   6    31291.79    30530.70    276.61 o 
  -2  13   6    23155.51    23107.82    272.00 o 
   1  13   6    15276.42    15249.62    267.97 o 
 -16  14   6     9150.80    10198.09    316.51 o 
 -13  14   6    17462.27    17690.82    358.12 o 
 -10  14   6    23961.40    23548.93    331.45 o 
  -7  14   6    20221.69    20334.48    336.32 o 
  -4  14   6    20490.87    20304.64    265.28 o 
  -1  14   6    16120.42    16108.79    270.81 o 
   2  14   6     9524.82    10141.30    272.89 o 
 -15  15   6     8211.17     8441.52    302.65 o 
 -12  15   6    16726.21    17533.22    369.17 o 
  -9  15   6     7447.61     7740.50    191.91 o 
  -6  15   6    15628.57    15640.83    273.02 o 
  -3  15   6    19263.64    19442.53    290.60 o 
   0  15   6     8235.34     8917.55    266.18 o 
 -14  16   6    13228.95    14761.39    388.75 o 
 -11  16   6    21321.40    22225.49    386.72 o 
  -8  16   6     5888.12     5676.50    172.97 o 
  -5  16   6    19380.16    19385.16    323.90 o 
  -2  16   6    10252.30    10620.93    243.22 o 
 -10  17   6    11501.69    11087.69    399.20 o 
  -7  17   6    12863.83    14149.91    344.82 o 
  -1   1   7     6113.65     4621.71     97.34 o 
  -3   2   7     2522.28     2340.57     43.26 o 
   0   2   7     1591.66     1532.33     47.32 o 
  -5   3   7     1012.56     1019.46     51.34 o 
  -2   3   7     4646.31     4834.41     63.53 o 
   1   3   7       68.26      129.84     23.95 o 
  -7   4   7      857.24      795.68     38.19 o 
  -4   4   7      222.43      691.15     47.92 o 
  -1   4   7    45036.80    46388.14    265.81 o 
   2   4   7      120.54      152.28     29.45 o 
  -9   5   7    10931.30    10386.08    125.65 o 
  -6   5   7       27.56       56.34     19.74 o 
  -3   5   7    46653.91    45407.46    273.48 o 
   0   5   7     2094.79     2460.23     46.22 o 
   3   5   7     1149.08     1197.70     76.50 o 
 -11   6   7    10767.52    10304.45    132.96 o 
  -8   6   7     2886.76     2800.22     57.25 o 
  -5   6   7      826.01     1300.54     33.85 o 
  -2   6   7     3317.48     3619.72     57.56 o 
   1   6   7     1027.85     1010.38     60.24 o 
   4   6   7     4754.71     4839.76     91.10 o 
 -13   7   7     1113.63     1254.16     71.85 o 
 -10   7   7     1720.95     1992.96     58.34 o 
  -7   7   7     8418.48     8105.87     82.74 o 
  -4   7   7     1067.79     1111.28     37.44 o 
  -1   7   7     4114.11     4098.74     62.57 o 
   2   7   7       44.91       47.78     26.05 o 
   5   7   7     3058.31     3302.17    124.41 o 
 -15   8   7       29.23      107.66     64.06 o 
 -12   8   7     2023.86     1856.75    105.39 o 
  -9   8   7     1270.39     1270.37     44.18 o 
  -6   8   7     6209.39     6638.58     73.63 o 
  -3   8   7      708.80      685.91     36.80 o 
   0   8   7      240.76      435.94     37.46 o 
   3   8   7      190.96      234.99     28.09 o 
   6   8   7     1341.40     1244.10     78.80 o 
 -17   9   7      962.60     1087.00    156.66 o 
 -14   9   7       12.53       22.61     53.33 o 
 -11   9   7      291.27      300.00     64.93 o 
  -8   9   7     4218.39     4984.47     70.74 o 
  -5   9   7     1233.58     1468.57     53.54 o 
  -2   9   7     2126.65     2414.62     63.22 o 
   1   9   7     1339.98     1426.20     66.77 o 
   4   9   7     1001.40      767.92     70.38 o 
   7   9   7       56.01       37.63     65.56 o 
 -16  10   7       83.63      156.41     79.19 o 
 -13  10   7      931.07      913.42     96.71 o 
 -10  10   7       97.83      128.60     54.81 o 
  -7  10   7      538.36      463.44     38.36 o 
  -4  10   7      110.81      287.09     37.18 o 
  -1  10   7    10993.63    10235.01    123.79 o 
   2  10   7       86.27       75.89     33.10 o 
   5  10   7     1487.24     1196.53    115.44 o 
 -15  11   7     1098.22     1281.47    115.19 o 
 -12  11   7      343.04      355.80     84.29 o 
  -9  11   7     5465.21     5051.77    141.57 o 
  -6  11   7      521.79      503.92     47.52 o 
  -3  11   7     5039.10     5268.37     87.57 o 
   0  11   7      232.05      307.58     45.70 o 
   3  11   7       12.81       35.26     41.28 o 
   6  11   7     1111.67      953.14    156.40 o 
 -17  12   7     1020.47      788.32    137.79 o 
 -14  12   7       11.29      147.56     84.01 o 
 -11  12   7     1519.97     1665.41    173.40 o 
  -8  12   7      235.36      267.07     49.00 o 
  -5  12   7      559.22      571.88     50.41 o 
  -2  12   7     3394.35     3164.28    144.07 o 
   1  12   7       98.32      172.53     44.60 o 
   4  12   7      922.52     1094.30    124.21 o 
 -16  13   7       95.47       35.79     79.53 o 
 -13  13   7     2378.42     2000.32    150.25 o 
 -10  13   7     1749.77     1747.12    107.51 o 
  -7  13   7       24.62       27.59     32.92 o 
  -4  13   7      241.98      311.24     48.86 o 
  -1  13   7      776.02      712.22     61.80 o 
   2  13   7       34.17      126.12     74.48 o 
 -15  14   7      228.79      367.80    114.42 o 
 -12  14   7     2615.02     2748.15    163.59 o 
  -9  14   7     1047.72     1141.98    113.89 o 
  -6  14   7     2198.96     1821.09    120.09 o 
  -3  14   7      419.06      405.47     56.83 o 
   0  14   7     1462.64     1533.21    134.70 o 
 -14  15   7      688.10      614.25    133.11 o 
 -11  15   7      605.03      578.74     88.52 o 
  -8  15   7     2584.09     2323.97    177.60 o 
  -5  15   7      187.19      128.46     48.97 o 
  -2  15   7     1917.86     1732.86    125.86 o 
 -13  16   7      386.95      306.05    107.19 o 
 -10  16   7     1217.99     1092.53    123.14 o 
  -7  16   7     1364.95     1157.89    121.06 o 
  -4  16   7     1959.11     1919.27    194.15 o 
 -12  17   7       70.82      134.69     92.59 o 
  -9  17   7      150.95       61.27     66.37 o 
  -6  17   7      603.56      822.83    147.43 o 
   0   1   8    58897.20    59776.20    410.88 o 
  -2   2   8    87071.09    90928.42    585.71 o 
   1   2   8    92324.20    95612.13    565.82 o 
  -4   3   8    90922.45    89646.70    588.09 o 
  -1   3   8    94237.88    91401.21    584.06 o 
   2   3   8    34180.68    34129.89    245.15 o 
  -6   4   8    53871.63    53303.77    362.67 o 
  -3   4   8    48161.32    47313.81    317.71 o 
   0   4   8   105488.30   100256.10    657.61 o 
   3   4   8    71680.08    71563.77    498.72 o 
  -8   5   8    29729.36    29868.99    222.86 o 
  -5   5   8    94424.37    93697.12    594.17 o 
  -2   5   8    37763.75    35862.68    316.59 o 
   1   5   8   102139.28   101323.60    713.20 o 
   4   5   8    25292.62    26034.98    229.09 o 
 -10   6   8    46312.27    46052.22    353.98 o 
  -7   6   8    51888.59    51685.71    343.13 o 
  -4   6   8    61063.75    62331.64    396.87 o 
  -1   6   8    69529.36    68857.36    469.64 o 
   2   6   8    42545.52    43641.82    406.23 o 
   5   6   8    82367.95    80431.79    635.56 o 
 -12   7   8    34344.59    33526.49    385.40 o 
  -9   7   8    38603.98    37267.20    303.47 o 
  -6   7   8    71686.38    73365.52    448.40 o 
  -3   7   8    48541.42    48615.78    333.47 o 
   0   7   8    29685.08    30094.21    220.54 o 
   3   7   8    22538.26    21986.46    215.04 o 
   6   7   8    25308.85    24797.33    266.93 o 
 -14   8   8    10937.62    11183.85    246.39 o 
 -11   8   8    26119.81    25769.09    360.53 o 
  -8   8   8    31821.60    31172.20    206.54 o 
  -5   8   8    73834.60    73684.20    459.91 o 
  -2   8   8    35857.96    35988.71    274.02 o 
   1   8   8    35260.73    34225.07    259.49 o 
   4   8   8    28010.73    28095.85    294.44 o 
   7   8   8    13817.66    12600.44    415.80 o 
 -16   9   8    13641.20    13139.51    348.43 o 
 -13   9   8    19664.91    19966.99    345.83 o 
 -10   9   8    22088.39    22891.35    285.21 o 
  -7   9   8    30471.67    30284.47    219.87 o 
  -4   9   8    43616.21    43134.96    328.10 o 
  -1   9   8    31338.20    29805.21    250.41 o 
   2   9   8    24797.34    25643.85    226.57 o 
   5   9   8    16223.08    15878.19    230.33 o 
   8   9   8    13425.67    14022.75    462.00 o 
 -15  10   8    15337.89    15868.27    313.28 o 
 -12  10   8    21640.76    22617.12    328.93 o 
  -9  10   8    38170.91    37032.44    293.69 o 
  -6  10   8    32366.74    32022.10    251.72 o 
  -3  10   8    35125.59    35193.41    285.60 o 
   0  10   8    38875.56    38814.71    315.10 o 
   3  10   8    24407.67    23813.87    283.64 o 
   6  10   8    11657.26    11340.69    407.95 o 
 -17  11   8    11851.22    11759.13    441.05 o 
 -14  11   8    21818.12    22374.37    392.95 o 
 -11  11   8    31483.68    30994.82    391.61 o 
  -8  11   8    17210.17    17157.29    214.37 o 
  -5  11   8    47563.66    46516.33    363.07 o 
  -2  11   8    35349.30    35725.58    286.48 o 
   1  11   8    27379.03    27422.09    299.56 o 
   4  11   8    15633.01    15434.96    271.14 o 
 -16  12   8    13156.54    13296.25    362.82 o 
 -13  12   8    24538.60    25512.66    480.20 o 
 -10  12   8    27296.71    27669.45    345.08 o 
  -7  12   8    30377.67    29428.92    262.85 o 
  -4  12   8    26624.13    26185.99    249.71 o 
  -1  12   8    23093.71    23202.69    239.66 o 
   2  12   8    16542.45    16492.15    390.00 o 
 -15  13   8    10946.50    11693.24    325.37 o 
 -12  13   8    28707.90    28659.44    452.35 o 
  -9  13   8    22108.77    22114.80    401.12 o 
  -6  13   8    20768.58    20791.95    226.91 o 
  -3  13   8    21272.65    21059.17    232.57 o 
   0  13   8    15562.24    15649.52    322.44 o 
   3  13   8    14391.90    14721.22    393.21 o 
 -14  14   8    11859.86    12233.65    327.69 o 
 -11  14   8    19039.34    20050.60    318.07 o 
  -8  14   8    19039.89    18888.88    254.58 o 
  -5  14   8    15254.43    15827.25    204.97 o 
  -2  14   8    14310.66    14100.99    222.30 o 
   1  14   8     6939.01     7115.22    270.51 o 
 -13  15   8    12499.88    12697.32    348.46 o 
 -10  15   8    13547.83    13985.16    342.20 o 
  -7  15   8    20709.38    20727.68    264.21 o 
  -4  15   8    14605.28    14206.58    229.95 o 
  -1  15   8    10243.54    10502.48    274.84 o 
 -12  16   8    10285.94    10451.15    304.57 o 
  -9  16   8    11457.27    11669.99    250.47 o 
  -6  16   8    18835.30    18273.40    405.19 o 
  -3  16   8    15662.90    16200.09    403.60 o 
 -11  17   8    16078.51    15707.50    526.01 o 
  -8  17   8     6573.46     6576.11    257.00 o 
   0   0   9      880.87     1873.48    189.99 o 
   1   1   9    18823.49    19571.46    169.93 o 
  -1   2   9    10280.91     9104.05    122.40 o 
   2   2   9     1063.64     1011.55     46.18 o 
  -3   3   9     7650.44     8111.44     93.41 o 
   0   3   9      167.72      357.80     31.85 o 
   3   3   9    18752.28    19169.97    174.68 o 
  -5   4   9     4999.44     4686.12    112.83 o 
  -2   4   9     1412.25     1734.55     58.98 o 
   1   4   9      757.42      911.83     34.02 o 
   4   4   9    18804.93    19432.40    190.07 o 
  -7   5   9    11192.39    12248.97    136.80 o 
  -4   5   9     3348.72     2972.27     63.76 o 
  -1   5   9    19626.57    21904.80    275.19 o 
   2   5   9     3569.06     3438.35     79.42 o 
   5   5   9      418.88      371.52     47.89 o 
  -9   6   9      737.93      905.11     61.49 o 
  -6   6   9     3708.44     3332.10     74.15 o 
  -3   6   9     1077.76     1179.49     62.08 o 
   0   6   9     3087.17     3371.11     78.65 o 
   3   6   9      765.67      984.43     54.50 o 
   6   6   9      435.59      406.63     59.23 o 
 -11   7   9     2509.44     2614.70     73.49 o 
  -8   7   9       40.10      109.46     32.40 o 
  -5   7   9      495.15      362.72     32.84 o 
  -2   7   9     9132.19     8970.32    100.45 o 
   1   7   9     1553.28     1827.29    143.57 o 
   4   7   9      255.68      317.64     49.43 o 
   7   7   9       52.03       71.32     50.31 o 
 -13   8   9      771.02      839.97     79.68 o 
 -10   8   9     3867.42     3841.74     79.70 o 
  -7   8   9     6467.48     7303.17     84.95 o 
  -4   8   9      186.92      260.23     32.38 o 
  -1   8   9      414.26      598.62     56.05 o 
   2   8   9     1621.19     1462.40     65.75 o 
   5   8   9     4095.60     4293.24    120.54 o 
   8   8   9      349.73      310.87     96.94 o 
 -15   9   9      281.99      221.76     95.35 o 
 -12   9   9     4561.25     4066.72    273.28 o 
  -9   9   9      699.89      964.38     61.66 o 
  -6   9   9     2893.83     3333.67     79.18 o 
  -3   9   9     1182.19     1295.45     64.29 o 
   0   9   9    12454.22    11619.62    141.52 o 
   3   9   9     1296.94     1044.20     78.88 o 
   6   9   9     2660.95     2059.05    166.76 o 
 -14  10   9     4070.18     4670.67    224.40 o 
 -11  10   9     1772.94     1352.68     77.76 o 
  -8  10   9     7117.36     7174.13     96.83 o 
  -5  10   9     4047.65     3968.06     97.42 o 
  -2  10   9     3070.31     3630.18     87.60 o 
   1  10   9     1082.82      956.85     63.77 o 
   4  10   9     1246.01      969.95     79.08 o 
 -16  11   9     1486.72     1709.64    161.46 o 
 -13  11   9      668.21      606.17     99.86 o 
 -10  11   9     2558.15     2284.50     84.66 o 
  -7  11   9     1546.51     1581.47     78.45 o 
  -4  11   9    13076.53    12718.54    178.81 o 
  -1  11   9      127.37      119.23     39.24 o 
   2  11   9     4067.40     4171.39    145.44 o 
   5  11   9      970.65      846.10    152.03 o 
 -15  12   9      293.68      379.46    105.23 o 
 -12  12   9      420.13      363.11     94.95 o 
  -9  12   9     2988.65     3023.81     90.51 o 
  -6  12   9     1471.38     1335.35     70.36 o 
  -3  12   9      172.18      306.76     48.93 o 
   0  12   9      311.91      400.79     56.17 o 
   3  12   9      205.79      216.47     88.52 o 
 -14  13   9     1402.71     1722.05    160.55 o 
 -11  13   9      195.55      268.70     91.42 o 
  -8  13   9      448.99      477.70     60.79 o 
  -5  13   9     1034.44      942.93     76.71 o 
  -2  13   9     1817.47     1603.54    117.20 o 
   1  13   9     1040.57      910.26    117.53 o 
 -13  14   9      460.95      316.51     96.79 o 
 -10  14   9       52.54      -42.11     54.53 o 
  -7  14   9      650.43      696.09     66.78 o 
  -4  14   9      298.40      307.36     57.76 o 
  -1  14   9     1298.28      969.23    115.38 o 
 -12  15   9     1487.46     1246.04    143.16 o 
  -9  15   9     1856.96     1864.38    143.18 o 
  -6  15   9      485.85      381.73     60.52 o 
  -3  15   9      281.12      330.40     77.60 o 
 -11  16   9      532.85      637.72    108.35 o 
  -8  16   9     2819.13     2418.90    177.19 o 
  -5  16   9      571.93      387.51     94.11 o 
  -1   1  10   166871.38   169004.09   1315.85 o 
  -3   2  10    31774.18    29450.46    228.99 o 
   0   2  10    82044.23    81828.75    557.52 o 
  -5   3  10    50435.63    48658.69    310.29 o 
  -2   3  10    64886.22    62277.79    423.39 o 
   1   3  10     9268.47     8463.67     93.38 o 
  -7   4  10    37989.33    37254.87    296.75 o 
  -4   4  10    40411.97    40686.09    310.41 o 
  -1   4  10    39655.61    39459.13    321.52 o 
   2   4  10    20716.34    20837.67    155.65 o 
  -9   5  10    21114.01    22499.89    229.04 o 
  -6   5  10    94053.02    88796.32    690.93 o 
  -3   5  10    43593.73    44011.39    323.97 o 
   0   5  10    74516.55    75480.66    532.78 o 
   3   5  10    18191.30    18338.75    185.53 o 
 -11   6  10    40162.03    38355.98    370.08 o 
  -8   6  10    33534.71    33493.60    297.87 o 
  -5   6  10    34941.73    35922.92    278.72 o 
  -2   6  10    39239.20    38790.96    297.57 o 
   1   6  10    92503.85    90543.33    696.81 o 
   4   6  10    23086.03    22197.20    240.82 o 
 -13   7  10    18957.90    18444.57    350.37 o 
 -10   7  10    35321.16    35013.34    295.12 o 
  -7   7  10    60697.55    59879.68    404.59 o 
  -4   7  10    55753.52    54702.50    386.02 o 
  -1   7  10    57809.43    57663.80    431.54 o 
   2   7  10    50243.46    48291.75    403.89 o 
   5   7  10    16713.68    16632.35    223.83 o 
 -15   8  10    15257.24    15844.47    343.56 o 
 -12   8  10    22896.10    22524.03    302.95 o 
  -9   8  10    36368.28    36025.91    313.80 o 
  -6   8  10    24475.34    24104.10    227.33 o 
  -3   8  10    42376.33    40370.59    356.28 o 
   0   8  10    34968.05    33346.19    270.94 o 
   3   8  10    28189.82    28970.25    316.20 o 
   6   8  10    22366.09    22625.25    393.67 o 
 -14   9  10    12301.30    12494.80    315.12 o 
 -11   9  10    18289.69    17913.12    339.54 o 
  -8   9  10    60211.73    58622.36    396.10 o 
  -5   9  10    34338.05    33773.23    265.01 o 
  -2   9  10    28080.49    28205.79    266.58 o 
   1   9  10    27781.57    28425.46    294.58 o 
   4   9  10    14597.31    15107.30    223.08 o 
   7   9  10    15716.98    15336.53    321.45 o 
 -16  10  10    10883.09    11231.86    322.17 o 
 -13  10  10    16409.28    16873.03    313.55 o 
 -10  10  10    33814.22    33848.34    334.52 o 
  -7  10  10    15026.35    15314.64    158.95 o 
  -4  10  10    21484.70    20735.09    216.12 o 
  -1  10  10    31491.79    31504.94    291.77 o 
   2  10  10    29381.66    30394.80    333.51 o 
   5  10  10    11836.00    11939.67    325.28 o 
 -15  11  10    13258.13    14201.68    328.09 o 
 -12  11  10    15512.86    15463.19    293.52 o 
  -9  11  10    27791.00    27975.95    235.70 o 
  -6  11  10    23161.37    23360.19    234.63 o 
  -3  11  10    29251.84    29968.54    274.92 o 
   0  11  10    21711.61    21473.33    237.50 o 
   3  11  10     5354.98     5312.12    170.34 o 
 -14  12  10     9826.83    11280.78    289.48 o 
 -11  12  10    18014.22    18224.39    428.82 o 
  -8  12  10    22065.07    22309.36    238.84 o 
  -5  12  10    23194.15    23902.60    257.78 o 
  -2  12  10    19702.13    19874.24    231.87 o 
   1  12  10    12901.09    13008.68    215.33 o 
 -13  13  10    13783.32    14166.85    436.56 o 
 -10  13  10    14903.93    15121.65    252.96 o 
  -7  13  10    17280.31    16902.12    223.24 o 
  -4  13  10    17851.99    17898.90    227.51 o 
  -1  13  10    15008.01    14886.98    217.70 o 
   2  13  10     7746.00     8000.41    249.20 o 
 -12  14  10    20803.37    22202.64    428.60 o 
  -9  14  10    10231.34     9938.21    237.41 o 
  -6  14  10    17808.42    17480.50    225.78 o 
  -3  14  10     8492.39     8536.89    178.12 o 
   0  14  10    15315.20    16020.65    352.84 o 
 -11  15  10    10171.30    10368.03    329.60 o 
  -8  15  10    15440.57    15525.83    293.19 o 
  -5  15  10    15424.94    14849.39    268.26 o 
  -2  15  10    12104.90    12697.54    304.22 o 
 -10  16  10    19992.24    20400.94    466.33 o 
  -7  16  10    13412.94    13548.45    353.67 o 
   0   1  11     1063.55     1761.96     65.06 o 
  -2   2  11    17073.34    17594.48    149.72 o 
   1   2  11     8266.98     8077.40    100.33 o 
  -4   3  11     5566.56     5286.66     87.46 o 
  -1   3  11     8962.27     8564.01    108.21 o 
   2   3  11    11787.91    12203.36    121.06 o 
  -6   4  11    12614.86    13189.68    154.94 o 
  -3   4  11      112.68      268.25     35.48 o 
   0   4  11    13379.69    12504.98    136.14 o 
   3   4  11     8457.25     8576.27    128.81 o 
  -8   5  11     5381.30     5671.14    108.08 o 
  -5   5  11     3714.29     3878.94     84.06 o 
  -2   5  11       44.08       83.57     31.22 o 
   1   5  11     5489.07     5578.11     84.42 o 
   4   5  11     5220.97     5613.15    130.24 o 
 -10   6  11     1527.47     1387.59     91.54 o 
  -7   6  11     1460.39     1544.63     68.83 o 
  -4   6  11      209.84      385.54     52.93 o 
  -1   6  11      106.48      176.81     33.09 o 
   2   6  11     3272.09     3210.84     92.99 o 
   5   6  11      212.07      253.80     53.14 o 
 -12   7  11     1050.63     1130.83     94.47 o 
  -9   7  11      339.62      376.63     47.79 o 
  -6   7  11     9204.75     9251.87    109.82 o 
  -3   7  11      221.39      140.24     36.95 o 
   0   7  11     7323.66     7352.24    132.86 o 
   3   7  11       68.29       81.88     43.63 o 
   6   7  11      586.35      519.15     73.05 o 
 -14   8  11     1018.17      892.92    124.72 o 
 -11   8  11     2689.67     2849.10    136.94 o 
  -8   8  11     4926.84     4603.20    130.90 o 
  -5   8  11     2053.95     2118.44     71.12 o 
  -2   8  11      777.92     1029.60     58.52 o 
   1   8  11     2947.17     2724.60     95.94 o 
   4   8  11     2099.98     2070.80     98.25 o 
   7   8  11     1474.23     1453.77    152.54 o 
 -16   9  11     1381.59     1492.30    162.42 o 
 -13   9  11     1950.22     2048.19    150.30 o 
 -10   9  11     5634.16     5736.73    119.06 o 
  -7   9  11     8117.85     7907.24    112.95 o 
  -4   9  11     1175.30     1210.31     60.21 o 
  -1   9  11    10269.98    10424.08    149.75 o 
   2   9  11     2169.92     2261.94    108.76 o 
   5   9  11     3097.90     2610.17    171.04 o 
 -15  10  11     1732.13     1527.34    159.50 o 
 -12  10  11     5289.27     5781.28    193.61 o 
  -9  10  11     3863.04     3350.82     99.87 o 
  -6  10  11     6413.81     6508.17    110.49 o 
  -3  10  11    13694.72    13259.65    173.23 o 
   0  10  11     2303.77     2315.67    123.81 o 
   3  10  11     4632.15     4635.73    150.28 o 
   6  10  11     1403.93     1057.47    179.94 o 
 -14  11  11     3282.51     3585.00    186.16 o 
 -11  11  11      560.54      509.06     72.32 o 
  -8  11  11     1644.61     1596.57     73.58 o 
  -5  11  11     8633.82     9152.87    145.10 o 
  -2  11  11     1168.17     1032.15     66.68 o 
   1  11  11     3238.91     3100.43    126.01 o 
   4  11  11     1382.49     1137.55    124.37 o 
 -13  12  11     3084.92     3166.79    177.93 o 
 -10  12  11      256.09      306.12     48.92 o 
  -7  12  11     6827.60     7005.71    138.24 o 
  -4  12  11      369.04      260.93     54.81 o 
  -1  12  11      288.15      313.28     55.59 o 
   2  12  11     3130.48     2896.42    351.67 o 
 -12  13  11      380.07      423.02    111.29 o 
  -9  13  11       87.14       67.88     39.68 o 
  -6  13  11     1252.77     1309.44     84.93 o 
  -3  13  11       26.34       36.64     43.35 o 
   0  13  11     1289.23      970.93    116.99 o 
 -14  14  11      814.44      831.61    147.90 o 
 -11  14  11      166.38      117.31     89.88 o 
  -8  14  11     2441.32     2106.12    106.70 o 
  -5  14  11      275.00      290.07     61.32 o 
  -2  14  11      215.06      103.42     56.23 o 
 -10  15  11      111.67      120.99     75.53 o 
  -7  15  11     1964.95     1718.59     96.80 o 
  -4  15  11      588.66      722.37     82.14 o 
  -9  16  11     3269.13     2846.72    173.62 o 
  -6  16  11      647.31      509.37     80.51 o 
   0   0  12   119117.14   118655.23   1660.83 o 
   1   1  12    62667.44    62747.83    507.39 o 
  -1   2  12    66748.67    66419.74    481.69 o 
   2   2  12    33708.99    32951.43    255.01 o 
  -3   3  12    26334.81    27029.44    285.10 o 
   0   3  12    38138.09    36167.87    312.64 o 
   3   3  12    20449.02    19962.97    168.02 o 
  -5   4  12    30684.09    30567.43    276.52 o 
  -2   4  12    37074.64    36941.90    297.81 o 
   1   4  12    33544.63    34030.34    267.51 o 
   4   4  12    23380.06    23577.60    251.82 o 
  -7   5  12    17554.96    18039.06    200.67 o 
  -4   5  12    44610.07    43480.39    358.33 o 
  -1   5  12    34076.29    33879.70    285.49 o 
   2   5  12    29921.81    29000.03    285.59 o 
   5   5  12    24904.97    23644.22    263.06 o 
  -9   6  12    22695.05    22896.48    251.49 o 
  -6   6  12    66052.02    65617.31    537.87 o 
  -3   6  12    27806.85    27268.95    249.05 o 
   0   6  12    59133.73    58410.80    440.00 o 
   3   6  12    25083.16    24729.62    281.46 o 
   6   6  12    23328.31    23099.45    294.98 o 
 -11   7  12    26382.94    25470.61    334.89 o 
  -8   7  12    36197.22    36286.73    353.99 o 
  -5   7  12    24108.86    23564.36    242.41 o 
  -2   7  12    35102.23    32974.07    317.63 o 
   1   7  12    54411.80    53356.08    485.94 o 
   4   7  12    15276.17    15811.71    257.07 o 
   7   7  12    16787.37    15943.45    480.18 o 
 -13   8  12    17376.08    17217.95    575.37 o 
 -10   8  12    29851.40    29610.44    312.15 o 
  -7   8  12    55135.81    52984.80    461.53 o 
  -4   8  12    17911.69    18400.29    331.54 o 
  -1   8  12    33644.79    34422.43    339.85 o 
   2   8  12    20278.26    20579.44    256.28 o 
   5   8  12    12223.17    11909.23    229.93 o 
 -15   9  12     8855.59     9055.42    345.33 o 
 -12   9  12    11262.95    11096.69    370.17 o 
  -9   9  12    29130.65    28866.26    270.48 o 
  -6   9  12    32212.15    31737.12    261.14 o 
  -3   9  12    18387.60    18842.49    216.02 o 
   0   9  12    34370.40    34360.31    369.92 o 
   3   9  12    11752.27    12247.20    219.91 o 
   6   9  12    16182.45    15741.93    453.36 o 
 -14  10  12     7665.26     7615.12    271.46 o 
 -11  10  12    20753.85    20380.27    495.44 o 
  -8  10  12    22900.11    22309.55    237.48 o 
  -5  10  12    18936.53    19064.62    217.80 o 
  -2  10  12    23579.44    23791.25    252.07 o 
   1  10  12    17328.14    17613.70    255.46 o 
   4  10  12     6671.56     6849.65    187.39 o 
 -13  11  12     7578.74     8077.07    249.59 o 
 -10  11  12    19405.97    18838.05    316.00 o 
  -7  11  12    11802.23    12531.80    186.03 o 
  -4  11  12    32100.16    32323.37    319.54 o 
  -1  11  12    22281.75    21963.52    297.22 o 
   2  11  12    11680.70    12279.24    242.47 o 
 -12  12  12    14591.12    14913.92    320.63 o 
  -9  12  12    11747.34    11132.45    212.75 o 
  -6  12  12    17526.74    17314.00    223.57 o 
  -3  12  12    12262.24    12498.50    214.38 o 
   0  12  12    14687.82    14194.92    251.88 o 
 -14  13  12    11077.40    12008.44    358.79 o 
 -11  13  12    11780.26    11491.23    306.73 o 
  -8  13  12    17213.36    17320.33    227.66 o 
  -5  13  12    12960.42    12919.17    212.06 o 
  -2  13  12    11904.35    11641.49    218.97 o 
   1  13  12    12025.57    12481.51    379.09 o 
 -13  14  12    12143.14    13181.54    370.77 o 
 -10  14  12     8725.95     9138.19    275.86 o 
  -7  14  12    15696.58    15499.85    275.28 o 
  -4  14  12     7728.41     7346.60    187.96 o 
  -1  14  12    12974.78    13411.09    291.18 o 
  -9  15  12    17392.12    17943.88    345.35 o 
  -6  15  12     8845.00     8720.01    185.60 o 
  -1   1  13    14486.91    13984.97    182.39 o 
  -3   2  13     3475.90     4091.87     97.01 o 
   0   2  13     3193.21     3305.84     88.59 o 
  -5   3  13     7235.98     7085.17    109.78 o 
  -2   3  13     1101.20     1400.37     68.97 o 
   1   3  13     8996.99     9129.45    116.90 o 
  -7   4  13     7221.17     7709.08    178.95 o 
  -4   4  13     2583.28     2799.42    120.28 o 
  -1   4  13     6261.44     6584.20    113.22 o 
   2   4  13     8953.65     8799.13    128.71 o 
  -9   5  13     6815.56     6890.03    150.81 o 
  -6   5  13     2711.27     2410.77    102.64 o 
  -3   5  13     3819.99     4595.62     98.70 o 
   0   5  13     1294.11     1524.14     62.24 o 
   3   5  13     7218.74     7086.25    136.18 o 
 -11   6  13       69.48       93.21     48.32 o 
  -8   6  13     7507.73     7773.19    148.76 o 
  -5   6  13     6124.84     6539.51    125.11 o 
  -2   6  13     1973.39     2071.55     82.28 o 
   1   6  13     1744.93     1695.81    120.18 o 
   4   6  13     1132.83     1016.01     82.67 o 
 -13   7  13     2342.86     1949.86    138.17 o 
 -10   7  13       41.73      -38.03     47.09 o 
  -7   7  13     5990.57     5775.63    168.52 o 
  -4   7  13      148.35      247.59     50.94 o 
  -1   7  13    10539.13    10610.44    145.62 o 
   2   7  13       67.33       45.51     46.91 o 
   5   7  13     1689.34     1573.25    108.41 o 
 -15   8  13     1471.35     1559.10    175.98 o 
 -12   8  13     2775.84     2634.97    199.98 o 
  -9   8  13      220.02      291.27     62.82 o 
  -6   8  13     6827.85     6502.29    109.22 o 
  -3   8  13     2834.23     2480.76     91.45 o 
   0   8  13     3979.52     4426.02    126.87 o 
   3   8  13     2587.02     2426.18    113.57 o 
   6   8  13      723.06      561.18     83.59 o 
 -14   9  13     3942.02     4332.61    222.57 o 
 -11   9  13     4882.28     5049.01    157.06 o 
  -8   9  13     1406.31     1350.01     66.38 o 
  -5   9  13     2158.90     2231.63    150.54 o 
  -2   9  13     7089.15     7276.09    154.75 o 
   1   9  13     5400.94     5603.55    150.52 o 
   4   9  13     4813.39     5178.19    289.21 o 
 -13  10  13     4615.86     4314.71    264.30 o 
 -10  10  13     1689.31     1431.44    177.85 o 
  -7  10  13     7428.52     7562.30    134.15 o 
  -4  10  13     3003.40     3351.28    232.02 o 
  -1  10  13     2023.98     1901.04     97.18 o 
   2  10  13     3323.94     2778.46    272.17 o 
   5  10  13     1858.94     1335.12    287.83 o 
 -12  11  13     2808.12     2903.97    188.30 o 
  -9  11  13     4545.10     4250.04    196.09 o 
  -6  11  13     5747.67     6174.14    149.13 o 
  -3  11  13      882.33      819.61     88.61 o 
   0  11  13     1576.94     1637.88    118.14 o 
   3  11  13     3521.84     3202.71    260.84 o 
 -14  12  13      589.87      432.35    128.68 o 
 -11  12  13     1659.89     1699.55    142.73 o 
  -8  12  13     1266.84     1270.25     94.20 o 
  -5  12  13     2693.52     2376.70    113.01 o 
  -2  12  13      391.04      520.78     77.37 o 
   1  12  13     2296.58     2104.23    133.60 o 
 -13  13  13     1216.65     1059.33    143.00 o 
 -10  13  13      762.50      737.38    131.44 o 
  -7  13  13     1903.26     1530.00    110.39 o 
  -4  13  13      784.84      624.30     72.48 o 
  -1  13  13      461.01      432.63     83.92 o 
 -12  14  13      191.21      293.64    115.65 o 
  -9  14  13      628.72      430.56     95.93 o 
  -6  14  13     3095.16     2739.92    173.29 o 
  -3  14  13     1442.38      961.60    107.06 o 
  -8  15  13     1778.36     1816.00    158.31 o 
  -5  15  13      928.03      822.46    121.80 o 
   0   1  14    42227.93    40779.31    381.95 o 
  -2   2  14    47243.05    46372.12    393.36 o 
   1   2  14    33453.99    33672.75    363.24 o 
  -4   3  14    27928.43    26564.29    273.74 o 
  -1   3  14    28677.38    28365.03    323.95 o 
   2   3  14    16276.15    16482.35    194.68 o 
  -6   4  14    34225.50    33329.02    289.75 o 
  -3   4  14     6730.18     7265.25    118.67 o 
   0   4  14    41276.31    40419.32    357.14 o 
   3   4  14    32419.06    32650.10    375.64 o 
  -8   5  14    27583.58    27178.07    315.05 o 
  -5   5  14    44141.08    44772.36    401.96 o 
  -2   5  14    24311.67    23954.94    251.50 o 
   1   5  14    24973.77    25289.81    235.42 o 
   4   5  14    21881.97    21080.79    282.56 o 
 -10   6  14    19450.29    19547.40    275.86 o 
  -7   6  14    26794.08    27034.90    294.09 o 
  -4   6  14    25065.74    24708.79    261.92 o 
  -1   6  14    46327.67    44916.62    399.20 o 
   2   6  14    18090.19    18136.50    266.93 o 
   5   6  14    20569.17    20768.48    302.05 o 
 -12   7  14    18731.57    18653.74    459.19 o 
  -9   7  14    10084.87     9693.72    167.67 o 
  -6   7  14    40563.71    39970.98    390.47 o 
  -3   7  14    31196.47    30944.23    321.82 o 
   0   7  14    24416.31    25290.96    299.74 o 
   3   7  14     8186.18     8146.32    175.24 o 
   6   7  14     9320.09     9312.32    345.92 o 
 -14   8  14    10096.61    10858.24    340.90 o 
 -11   8  14    16661.76    16241.58    253.84 o 
  -8   8  14    12850.54    13073.71    208.88 o 
  -5   8  14    20862.40    20647.49    240.83 o 
  -2   8  14    21096.03    20408.01    243.27 o 
   1   8  14    23896.04    24169.74    310.99 o 
   4   8  14    12663.14    12904.29    241.27 o 
 -13   9  14    11474.17    11562.90    328.82 o 
 -10   9  14    16839.46    16567.38    238.08 o 
  -7   9  14    16837.14    16601.33    244.58 o 
  -4   9  14    10069.57     9926.72    186.06 o 
  -1   9  14    16292.12    17486.23    257.59 o 
   2   9  14    15181.24    14940.48    257.33 o 
   5   9  14     7633.74     7333.81    222.65 o 
 -12  10  14    10808.71    11366.58    317.33 o 
  -9  10  14    21603.35    21946.01    329.55 o 
  -6  10  14    12881.13    12626.10    239.48 o 
  -3  10  14    20625.92    20528.22    309.71 o 
   0  10  14    15154.00    16031.27    263.38 o 
   3  10  14    13748.65    13908.95    287.20 o 
 -11  11  14    11573.80    11423.52    322.88 o 
  -8  11  14    12680.81    12499.32    195.58 o 
  -5  11  14    25993.98    26496.83    338.89 o 
  -2  11  14    10175.10    10322.60    213.50 o 
   1  11  14    14500.51    14458.64    278.94 o 
 -13  12  14    10728.96    11464.80    352.85 o 
 -10  12  14    15845.49    16573.99    312.07 o 
  -7  12  14    23393.95    23025.63    383.45 o 
  -4  12  14    13547.61    13590.13    240.24 o 
  -1  12  14     9394.88     9255.44    219.16 o 
 -12  13  14     9998.26    10373.29    279.64 o 
  -9  13  14    11511.29    11674.65    293.43 o 
  -6  13  14    10078.49    10270.49    260.28 o 
  -3  13  14    14887.84    15415.96    293.32 o 
  -8  14  14    13645.88    14252.92    314.36 o 
  -5  14  14     8034.47     8084.95    188.01 o 
   0   0  15       68.02      152.38     84.09 o 
   1   1  15     5403.34     5543.66    153.38 o 
  -1   2  15     3728.89     3789.45    106.57 o 
   2   2  15      264.37      348.95     48.75 o 
  -3   3  15    16810.71    15999.65    215.15 o 
   0   3  15     4024.61     4552.33    110.57 o 
   3   3  15     2443.15     2452.12     82.40 o 
  -5   4  15      272.82      398.90     62.57 o 
  -2   4  15    12740.97    12757.05    184.75 o 
   1   4  15     3054.11     3234.29    125.20 o 
   4   4  15     6952.32     6799.26    161.46 o 
  -7   5  15     2320.90     2211.93    142.96 o 
  -4   5  15    15222.92    15285.28    210.70 o 
  -1   5  15    10789.79    10445.27    172.50 o 
   2   5  15     9288.96     9197.36    211.97 o 
   5   5  15     2264.73     1888.30    107.05 o 
  -9   6  15     3208.15     3390.51    143.15 o 
  -6   6  15     2712.19     2871.19    115.95 o 
  -3   6  15     2929.03     2849.48    107.95 o 
   0   6  15     4456.48     4371.40    113.52 o 
   3   6  15     4406.03     4559.55    149.92 o 
   6   6  15     5804.19     5919.92    186.41 o 
 -11   7  15     2052.49     1850.07    116.28 o 
  -8   7  15     3939.26     4069.33    202.66 o 
  -5   7  15     7352.94     7511.01    166.16 o 
  -2   7  15     2956.51     2722.25    179.50 o 
   1   7  15      608.00      629.11    100.41 o 
   4   7  15     4454.06     4419.63    186.19 o 
   7   7  15     1470.04     1472.87    145.43 o 
 -13   8  15     1416.88     1237.07    163.90 o 
 -10   8  15     2331.07     2307.02    119.82 o 
  -7   8  15     4610.43     4402.78    169.19 o 
  -4   8  15     1017.41     1133.24     85.88 o 
  -1   8  15     3267.91     3445.65    204.39 o 
   2   8  15      839.81      820.05     93.22 o 
   5   8  15     6404.00     6805.00    215.88 o 
 -12   9  15     2886.04     2487.46    272.00 o 
  -9   9  15      609.39      604.31     99.52 o 
  -6   9  15     3167.12     3073.55    168.61 o 
  -3   9  15     3004.50     3037.24    127.89 o 
   0   9  15     5542.23     5732.33    168.70 o 
   3   9  15      336.21      225.33     79.56 o 
 -11  10  15     2005.90     1896.00    150.40 o 
  -8  10  15     1979.91     1755.68    164.81 o 
  -5  10  15     5575.81     6100.90    167.14 o 
  -2  10  15     2329.93     2245.15    122.73 o 
   1  10  15     1412.31     1268.37    115.80 o 
 -13  11  15      933.65      697.93    146.74 o 
 -10  11  15     2643.82     2234.67    186.79 o 
  -7  11  15     2362.47     2236.39    150.67 o 
  -4  11  15     1925.01     1786.91    153.62 o 
  -1  11  15     1953.53     1439.57    129.63 o 
   2  11  15     2349.50     2374.41    145.88 o 
 -12  12  15     2084.37     1795.70    192.77 o 
  -9  12  15     3139.20     2788.38    245.71 o 
  -6  12  15     2069.19     1948.63    134.15 o 
  -3  12  15      658.36      584.79     86.20 o 
   0  12  15     2390.92     2233.94    149.37 o 
 -11  13  15     2287.94     2013.05    266.47 o 
  -8  13  15      468.81      261.10     75.89 o 
  -5  13  15     1950.30     1868.73    118.16 o 
  -2  13  15     4163.04     4323.08    175.70 o 
  -7  14  15     1821.00     1317.78    110.80 o 
  -1   1  16    15648.67    16003.22    218.11 o 
  -3   2  16    27185.21    27600.55    287.50 o 
   0   2  16    17673.93    17224.45    221.04 o 
  -5   3  16    29014.67    28580.37    290.41 o 
  -2   3  16    21915.04    22024.27    264.96 o 
   1   3  16    22027.03    22265.69    250.33 o 
  -7   4  16    18410.60    18418.53    266.29 o 
  -4   4  16    29292.39    28871.33    447.70 o 
  -1   4  16    29803.82    30420.61    366.23 o 
   2   4  16    23573.45    23250.43    255.10 o 
  -9   5  16    19106.12    19640.81    293.21 o 
  -6   5  16    20855.50    19565.25    233.68 o 
  -3   5  16    22243.59    21712.39    269.13 o 
   0   5  16    27369.51    27105.74    327.04 o 
   3   5  16    22487.94    22371.64    327.21 o 
 -11   6  16    16536.65    17006.24    405.67 o 
  -8   6  16    11325.47    11422.46    192.62 o 
  -5   6  16    26826.41    26082.81    314.62 o 
  -2   6  16    12107.13    11796.74    202.54 o 
   1   6  16    26276.68    26005.36    346.73 o 
   4   6  16    13705.03    14220.32    268.12 o 
 -13   7  16     9184.80     9009.13    249.85 o 
 -10   7  16     9427.84     9435.26    271.25 o 
  -7   7  16    15715.60    15693.05    248.52 o 
  -4   7  16    19110.03    18701.27    258.26 o 
  -1   7  16    17197.01    16890.28    221.28 o 
   2   7  16     8148.60     8871.83    226.30 o 
   5   7  16    11724.70    11479.30    250.05 o 
 -12   8  16     8910.96     8810.07    331.56 o 
  -9   8  16     7211.07     6997.90    168.22 o 
  -6   8  16    11930.49    12277.10    215.54 o 
  -3   8  16    13285.88    13058.50    224.79 o 
   0   8  16     6828.28     6911.73    185.08 o 
   3   8  16     8479.08     8600.07    218.52 o 
 -11   9  16    14492.14    14971.12    388.82 o 
  -8   9  16     8576.86     9104.22    198.41 o 
  -5   9  16    17422.06    17895.54    266.21 o 
  -2   9  16    10585.39    10662.77    223.75 o 
   1   9  16     9627.11     9436.47    224.68 o 
   4   9  16    10050.94    10770.06    357.19 o 
 -10  10  16    12284.28    12209.63    284.31 o 
  -7  10  16     6650.23     6015.31    310.07 o 
  -4  10  16    18520.30    18461.89    314.73 o 
  -1  10  16     8060.51     8960.37    226.45 o 
   2  10  16    14804.50    15025.45    330.51 o 
 -12  11  16    10897.66    11515.26    360.95 o 
  -9  11  16    11333.26    11290.01    296.90 o 
  -6  11  16    30515.40    30308.78    423.16 o 
  -3  11  16    10454.59    10697.09    256.07 o 
   0  11  16    10470.72    10821.34    271.53 o 
 -11  12  16     9013.37     9298.67    325.76 o 
  -8  12  16    13618.44    13146.98    439.00 o 
  -5  12  16    14416.72    13933.96    340.13 o 
  -2  12  16    11111.15    11699.55    274.42 o 
  -7  13  16    11438.17    11273.89    471.37 o 
  -4  13  16     8127.46     8059.82    211.88 o 
   0   1  17     3862.76     4292.81    224.34 o 
  -2   2  17     5838.20     6464.68    154.69 o 
   1   2  17     1371.36     1290.37     80.42 o 
  -4   3  17      481.32      538.53     62.90 o 
  -1   3  17     7002.04     7277.05    150.20 o 
   2   3  17     2540.18     2693.99    158.63 o 
  -6   4  17     3523.53     3918.21    258.94 o 
  -3   4  17    11795.10    12166.05    216.70 o 
   0   4  17     6132.06     6359.88    148.88 o 
   3   4  17     2121.28     1970.16    129.17 o 
  -8   5  17     5457.74     5822.87    174.61 o 
  -5   5  17     2580.61     2578.13    123.92 o 
  -2   5  17    12118.10    11506.75    198.78 o 
   1   5  17     4021.88     4065.18    142.11 o 
   4   5  17     5911.93     6142.59    173.83 o 
 -10   6  17     7007.44     7351.48    203.26 o 
  -7   6  17     3434.26     3266.82    181.86 o 
  -4   6  17     9037.04     9282.64    203.17 o 
  -1   6  17     5208.15     5183.72    134.86 o 
   2   6  17     1304.88     1376.96    120.07 o 
   5   6  17     4222.77     4368.18    176.91 o 
 -12   7  17     4120.36     3947.96    242.72 o 
  -9   7  17     1965.63     1670.07    164.98 o 
  -6   7  17     3960.82     4358.32    153.21 o 
  -3   7  17     4762.54     5252.46    151.31 o 
   0   7  17     2448.84     2632.67    163.19 o 
   3   7  17     3851.20     3446.21    351.81 o 
 -11   8  17     1715.34     1387.56    130.93 o 
  -8   8  17     3232.18     2943.82    136.69 o 
  -5   8  17     2960.18     2949.04    119.32 o 
  -2   8  17     2187.35     2211.95    113.46 o 
   1   8  17      537.86      646.11     97.18 o 
   4   8  17     3647.08     3001.53    182.54 o 
 -10   9  17      314.24      445.28    101.08 o 
  -7   9  17     3356.02     2973.41    172.83 o 
  -4   9  17     2832.40     2777.82    140.03 o 
  -1   9  17     4987.28     5327.11    182.38 o 
   2   9  17      911.39      923.65    122.98 o 
  -9  10  17     1175.49     1123.41    111.82 o 
  -6  10  17     1663.47     1341.71    154.90 o 
  -3  10  17     2946.01     2547.30    143.07 o 
   0  10  17     2794.33     2707.62    165.80 o 
  -8  11  17     3819.11     3483.67    230.41 o 
  -5  11  17      359.32      295.31     78.39 o 
  -2  11  17     3653.01     3274.69    171.29 o 
  -7  12  17      588.19      466.89    103.44 o 
  -4  12  17     1689.72     1401.63    124.17 o 
   0   0  18    10727.11    11541.57    407.98 o 
   1   1  18    19803.13    19487.87    249.41 o 
  -1   2  18    10347.05    10669.65    212.15 o 
   2   2  18    21036.27    20386.69    268.32 o 
  -3   3  18    17579.52    17666.38    269.63 o 
   0   3  18    16794.67    16531.82    237.00 o 
   3   3  18    17590.86    16658.24    408.90 o 
  -5   4  18    11692.24    11492.89    198.52 o 
  -2   4  18    12734.97    13368.63    231.64 o 
   1   4  18    20648.36    20429.27    274.23 o 
   4   4  18    15804.79    15775.25    287.23 o 
  -7   5  18    10225.21    10428.79    235.07 o 
  -4   5  18    21531.15    21667.54    293.78 o 
  -1   5  18    16661.88    16152.48    252.62 o 
   2   5  18    13528.01    13966.20    264.31 o 
   5   5  18    11546.77    11990.23    273.20 o 
  -9   6  18     9742.92    10304.41    241.95 o 
  -6   6  18    17051.28    17146.96    301.32 o 
  -3   6  18    10126.15    10569.88    213.73 o 
   0   6  18    16327.30    15946.63    281.00 o 
   3   6  18     9751.32     9860.95    249.40 o 
 -11   7  18     8017.86     7908.88    259.20 o 
  -8   7  18     9514.28     9895.13    238.17 o 
  -5   7  18    13465.34    13267.93    246.10 o 
  -2   7  18    13185.37    13865.77    293.51 o 
   1   7  18     3780.54     3533.24    164.49 o 
   4   7  18    11262.08    11557.95    285.55 o 
 -10   8  18     6671.38     6510.29    192.22 o 
  -7   8  18    12093.80    12486.06    251.13 o 
  -4   8  18    12563.29    12665.32    244.58 o 
  -1   8  18     6962.21     6824.74    204.76 o 
   2   8  18     5631.46     5803.43    213.54 o 
  -9   9  18     2698.62     2302.28    170.91 o 
  -6   9  18    10901.65    10582.85    235.16 o 
  -3   9  18     9992.98     9973.82    240.45 o 
   0   9  18    10474.75    10995.48    274.06 o 
  -8  10  18     4743.30     4528.84    369.62 o 
  -5  10  18    16156.89    16294.17    293.28 o 
  -2  10  18     7324.89     7410.50    225.33 o 
  -7  11  18     8026.40     7569.11    231.21 o 
  -4  11  18    11178.62    11673.13    286.22 o 
  -1   1  19     8289.00     8628.96    206.94 o 
  -3   2  19      808.71      937.06     83.12 o 
   0   2  19     1757.64     2001.40    107.40 o 
  -5   3  19     2852.66     2939.09    143.16 o 
  -2   3  19     7960.61     8606.49    199.46 o 
   1   3  19     2368.57     2241.96    117.96 o 
  -7   4  19     3101.57     3163.31    144.71 o 
  -4   4  19     5761.96     6105.62    159.79 o 
  -1   4  19     4601.81     5118.74    169.64 o 
   2   4  19     5094.71     4803.91    208.98 o 
  -9   5  19     3845.12     3570.43    229.47 o 
  -6   5  19     3417.43     3142.74    176.64 o 
  -3   5  19    12007.27    12302.63    251.05 o 
   0   5  19     2200.35     2093.07    117.67 o 
   3   5  19     3543.41     3691.20    170.97 o 
  -8   6  19     5504.31     6080.51    209.08 o 
  -5   6  19     2436.90     2287.00    181.20 o 
  -2   6  19     7179.98     7318.86    191.71 o 
   1   6  19     2675.58     2499.98    147.21 o 
   4   6  19     2767.02     2541.11    160.03 o 
 -10   7  19     2424.21     1955.43    151.93 o 
  -7   7  19     1998.64     1791.20    225.55 o 
  -4   7  19      915.82      905.17     97.89 o 
  -1   7  19     3629.04     3528.73    273.52 o 
   2   7  19     2702.90     2310.16    152.03 o 
  -9   8  19     2821.55     2842.88    158.51 o 
  -6   8  19     1985.81     1619.62    126.01 o 
  -3   8  19     2248.23     1949.65    126.58 o 
   0   8  19     2708.32     2823.78    161.56 o 
  -8   9  19     2466.78     2095.14    143.10 o 
  -5   9  19     1568.83     1429.21    132.96 o 
  -2   9  19     2982.78     2756.81    166.49 o 
  -7  10  19     7910.13     7859.75    258.20 o 
  -4  10  19     2848.12     2170.71    172.81 o 
   0   1  20    12623.51    12105.29    221.34 o 
  -2   2  20    22564.66    23579.27    353.76 o 
   1   2  20     6575.15     6581.13    188.65 o 
  -4   3  20     9084.19     8903.06    208.87 o 
  -1   3  20     7204.63     7420.94    209.67 o 
   2   3  20     6763.49     6629.28    195.85 o 
  -6   4  20     8689.47     9350.27    226.14 o 
  -3   4  20    12678.51    13286.10    267.82 o 
   0   4  20     8792.42     9011.32    211.75 o 
   3   4  20     8884.59     9473.51    249.83 o 
  -8   5  20     7076.65     7428.55    233.26 o 
  -5   5  20    12014.84    12034.44    341.72 o 
  -2   5  20    10305.73    10345.16    246.30 o 
   1   5  20    11807.00    12415.03    277.94 o 
   4   5  20     6277.19     6421.33    213.45 o 
  -7   6  20     9804.24     9497.45    250.17 o 
  -4   6  20     8507.09     8613.70    234.60 o 
  -1   6  20    15046.89    15266.70    286.17 o 
   2   6  20     7803.42     8144.01    246.68 o 
  -9   7  20     7392.22     7849.63    274.81 o 
  -6   7  20    10002.50    10178.54    252.45 o 
  -3   7  20    10064.07    10628.59    247.01 o 
   0   7  20     8244.86     8096.72    243.68 o 
  -8   8  20     7743.10     8318.27    271.33 o 
  -5   8  20     6238.90     6579.10    211.61 o 
  -2   8  20     5069.44     5292.75    277.60 o 
  -7   9  20     6349.63     6642.69    270.11 o 
  -4   9  20     8677.19     9013.97    267.42 o 
   0   0  21     7720.47     7339.88    310.15 o 
   1   1  21     3724.96     3722.00    150.43 o 
  -1   2  21     4053.48     4164.13    173.27 o 
   2   2  21     3578.72     3410.43    180.17 o 
  -3   3  21     2831.90     2670.06    133.50 o 
   0   3  21     4908.94     4882.40    168.41 o 
   3   3  21     4725.86     5200.53    204.90 o 
  -5   4  21     3224.54     2858.47    196.43 o 
  -2   4  21     2866.20     2465.87    139.78 o 
   1   4  21     4516.38     5276.70    236.78 o 
   4   4  21     2836.43     2530.54    180.25 o 
  -7   5  21     4187.35     4067.83    200.80 o 
  -4   5  21     2514.13     2171.96    146.42 o 
  -1   5  21     3665.85     3883.06    214.96 o 
   2   5  21     3820.99     3704.82    189.90 o 
  -6   6  21     2228.88     1943.66    154.25 o 
  -3   6  21     1515.06     1550.08    138.47 o 
   0   6  21     1315.44     1280.17    150.62 o 
  -5   7  21     3660.84     3582.20    274.20 o 
  -2   7  21     1885.88     1746.27    136.28 o 
  -4   8  21      478.49      364.26     96.72 o 
  -1   1  22    15178.93    15303.28    261.37 o 
  -3   2  22     6166.31     6230.71    241.66 o 
   0   2  22     5425.64     5227.17    206.39 o 
  -5   3  22     5287.27     5658.97    222.31 o 
  -2   3  22     7247.55     7511.61    217.20 o 
   1   3  22     5951.89     6178.52    187.96 o 
  -4   4  22     5850.20     5841.91    310.67 o 
  -1   4  22     6971.58     7534.81    217.16 o 
   2   4  22     5902.50     6725.83    243.40 o 
  -3   5  22     6685.59     6579.06    226.05 o 
   0   5  22     6980.24     7345.39    251.26 o 
  -2   6  22     7281.50     7286.82    230.63 o 
   0   1  23     6069.75     5764.42    189.66 o 
  -2   2  23     1478.63     1367.39    124.69 o 
   1   2  23     3560.91     3039.53    171.04 o 
  -1   3  23     3420.02     3009.35    175.76 o 
                                                 
